# Supplementary material for: A Multilocus Sequence Typing System (MLST) reveals a high level of diversity and a genetic component to Entamoeba histolytica virulence
Source: BMC Microbiol. 2012 Jul 27;12:151. doi: 10.1186/1471-2180-12-151 (PMC3438053; doi:10.1186/1471-2180-12-151)
Supplement: Additional file 1 — Supplemental Tables. This file includes all supplemental tables mentioned in the text in an excel spreadsheet. [file 1471-2180-12-151-S1.xlsx]

## Sheet: Supplemental Table 1
		Supplemental Table 1	Summary of SNPs detected in coding DNA with respect to the HM-1:IMSS reference
					SNPs occuring within coding sequences
Strain ID	Sequencing technology	SNP detection method	Source	Sequencing center	Number of heterozygous SNPs	Number of Homozygous SNPs identified	Other
MS96-3382	454 Titanium	CLC Genomics Workbench	BioProject ID 9532	J. Craig Venter Institute	1198	1836	2
DS4-868	454 Titanium	CLC Genomics Workbench	BioProject ID 9536	J. Craig Venter Institute	1395	1840	2
KU 27	454 Titanium	CLC Genomics Workbench	BioProject ID 9533	J. Craig Venter Institute	1752	3402	2
KU 50	454 Titanium	CLC Genomics Workbench	BioProject ID 9537	J. Craig Venter Institute	98	233	0
KU 48	454 Titanium	CLC Genomics Workbench	BioProject ID 9538	J. Craig Venter Institute	882	1352	4
HK-9	ABI SOLiD	VarScan	AmoebaDB	Institute of Integrative Biology	648	1289	1
PVB	ABI SOLiD	VarScan	AmoebaDB	Institute of Integrative Biology	578	1200	2
PVF	ABI SOLiD	VarScan	AmoebaDB	Institute of Integrative Biology	544	1203	1
Eh2592100	ABI SOLiD	VarScan	AmoebaDB	Institute of Integrative Biology	817	1216	0
Rahman	ABI SOLiD	VarScan	AmoebaDB	Institute of Integrative Biology	628	1326	1
MS84	ABI SOLiD	VarScan	AmoebaDB	Institute of Integrative Biology	681	1243	5
MS27	ABI SOLiD	VarScan	AmoebaDB	Institute of Integrative Biology	634	1229	3

## Sheet: Supplemental Table 2
Supplemental Table 2	Primers used in this paper
PRIMER NAME	SEQUENCE
Primers Used For PCR amplificationand SNP verification by Sanger Sequencing
EHI_103540_SNP_F	TTAGGTGCATCACAGGCATT
EHI_103540_SNP_R	TCTTGCACGTTCATTCTTTCC
EHI_069570_SNP_F	CGACATGAAGAAAAAGCTCAAA
EHI_069570_SNP_R	ACCAACACCACACCCAATTT
EHI_134740_SNP_F	TTTCAAATTCAGCAGAAGAAGG
EHI_134740_SNP_R	AAAGCCTTAATTCCAGCTTGTTT
EHI_041950_SNP_F	TTTCCCAAACTGAGATTCCA
EHI_041950_SNP_R	CAATAATACATCCAAATGGCTTCA
EHI_065250_SNP_F	TGCAAACAAAAGGATAAACTGC
EHI_065250_SNP_R	CATCAGGACATGAAAGCATTG
EHI_046600_SNP_F	CGGTTAGTTCGTCCTGAAGC
EHI_046600_SNP_R	CCAACATTAACAGGAGCAACC
EHI_166490_SNP_F	TCAAGACAAACGTTCTTTTTAAGC
EHI_166490_SNP_R	CTGGATTTGCACAATGTGGT
EHI_049680_SNP_R	TCTCTTTTCCATGTCCTCCAA
EHI_049680_SNP_F	GGGGAAAATTTGCTACTACAGC
EHI_188130_SNP_R	CCCAGCCATAACTCCATTTG
EHI_188130_SNP_F	TTCTGTTTTTCAATGACGGATA
EHI_083760_SNP_R	CCCAAATACATATTTTTGACTTGC
EHI_083760_SNP_F	TGAAGGTGATTTAAAACAGTATGGAG
EHI_126120_SNP_R	TTGGTACTGTTTCAAACGTTCTTT
EHI_126120_SNP_F	TGGATGAAATTCAAGTTGATGA
EHI_168860_SNP_F	TTCTGGCATGGAGTATCATCA
EHI_168860_SNP_R	GCCATTGTCTTCTTGGCTCT
Primers Used For initial PCR amplification for next generation sequencing
EHI_042210_SNP_F	ACCAACCCCACCTCCTAAAC
EHI_042210_SNP_R	GAGGTTGTGGCACTGGTTTT
EHI_126120_SNP_F	TGGATGAAATTCAAGTTGATGA
EHI_126120_SNP_R	TTGGTACTGTTTCAAACGTTCTTT
EHI_065250_SNP_F	TGCAAACAAAAGGATAAACTGC
EHI_065250_SNP_R	CATCAGGACATGAAAGCATTG
EHI_041950_SNP_F	TTTCCCAAACTGAGATTCCA
EHI_041950_SNP_R	CAATAATACATCCAAATGGCTTCA
EHI_103540_SNP_F	TTAGGTGCATCACAGGCATT
EHI_103540_SNP_R	TCTTGCACGTTCATTCTTTCC
EHI_080100_SNP_F	CAAGCACAAACAAAAGATACGG
EHI_080100_SNP_R	CATACCAATTGAAATAATAAGAGC
EHI_016380_SNP_F	GGAAGAAGAAGTTGATCAAG
EHI_016380_SNP_R	CAACATCAGGACTCATTCCC
EHI_174540_SNP_F	CTACAGATGATCAATCACTAGG
EHI_174540_SNP_R	GCGTCTTTCTACTTTGAGTTGG
EHI_105150_SNP_F	GTCATTACAAAATGGTGATG
EHI_105150_SNP_R	CCTTCATTACTACTAACAGAAATG
EHI_040810_SNP_F	CCGTTCTATAAAACTGAAAAGTTGC
EHI_040810_SNP_R	TGTTGAGTTAATTGATTGGC
EHI_138990_SNP_F	GAGTAGAGATGGAACAATATG
EHI_138990_SNP_R	TATCATTTCTCTAATCATTCTTCC
EHI_087660_SNP_F	GTTTCCCACAAACTGTTGATGC
EHI_087660_SNP_F	GTACATTTGTAATTATCTCCACC
EHI_076370_SNP_F	GAAAAGTTATTGGGAAACGCAGC
EHI_076370_SNP_R	TGTATTATTTAATGGAAGTGAAGG
EHI_152830_SNP_F	CCTTTTGTTGATTTCCAACC
EHI_152830_SNP_R	GTATGTTAGGTTATTCACTAAAGAGTG
EHI_187080_SNP_F	GATGGATATAGTCCAAGTAGTAC
EHI_187080_SNP_R	GGAAACAACAACCCCATCCC
EHI_120270_SNP_F	GAAAATTCCATCAATAAAAAACATTC
EHI_120270_SNP_R	GACAGCAATATTTAACTTTCCC
EHI_200030_SNP_F	TCTTATCCCACTAACTTGGG
EHI_200030_SNP_R	CACTATCAGGTTGTGGAAGGG
EHI_154760 _SNP_F	GGTATATTACAACCATCTACCGC
EHI_154760 _SNP_R	CTCCACCTCCAACTGTTCCAGC
EHI_188220_SNP_F	CAAGGGGATATTCTTAATGGTC
EHI_188220_SNP_R	CTTCAATTGGAACAATCATTCC
EHI_008810_SNP_F	GGGATTGCCAATTATATTCAC
EHI_008810_SNP_R	GTTCTTGTACAGCAAATGGCG
EHI_063010_SNP_F	GTGATAAAGGAAAATCAAATTTTGTTATGG
EHI_063010_SNP_R	CATGTTCATTAATAATGGCAC
Primers used for nested PCR amplification and addition of Illumina adaptor sequences
EHI_103540-NR-F	ACACTCTTTCCCTACACGACGCTCTTCCGATCTTCAGTAGCTGCATTAGTTATTGTATTT
EHI_103540-NR-R	GTGACTGGAGTTCAGACGTGTGCTCTTCCGATCTTTTGCCAAATAATTGGTTCATTC
EHI_041950-NR-F	ACACTCTTTCCCTACACGACGCTCTTCCGATCTCAGCAGACTATATTGCAACAAGAA
EHI_041950-NR-R	GTGACTGGAGTTCAGACGTGTGCTCTTCCGATCTTTTTTCAAAAGAGAAAACCTATCCA
EHI_042210-NR-F	ACACTCTTTCCCTACACGACGCTCTTCCGATCTCCACTCATCCTTTTGCTGCT
EHI_042210-NR-R	GTGACTGGAGTTCAGACGTGTGCTCTTCCGATCTGAGGTTGTGGCACTGGTTTT
EHI_065250 -NR-F	ACACTCTTTCCCTACACGACGCTCTTCCGATCTAAACTGCTTTATATGATGCTT
EHI_065250 -NR-R	GTGACTGGAGTTCAGACGTGTGCTCTTCCGATCTTGGAGTAGAAATGGAAAATGAAA
EHI_126120-NR-F	ACACTCTTTCCCTACACGACGCTCTTCCGATCTTGACATCTCTTTTGTCTCAAGAA
EHI_126120-NR-R	GTGACTGGAGTTCAGACGTGTGCTCTTCCGATCTTTGGTACTGTTTCAAACGTTCTTT
EHI_080100_NR_F	ACACTCTTTCCCTACACGACGCTCTTCCGATCTGAAGTGATGAAACAGATGAAGATTC
EHI_080100_NR_R	GTGACTGGAGTTCAGACGTGTGCTCTTCCGATCTGAGCAAGACTAAGAATCATAC
EHI_016380_NR_F	ACACTCTTTCCCTACACGACGCTCTTCCGATCTGAAAGTAGTGATGTTGTTGAACG
EHI_016380_NR_R	GTGACTGGAGTTCAGACGTGTGCTCTTCCGATCTGATAACAACCATTCATGTCTG
EHI_174540_NR_F	ACACTCTTTCCCTACACGACGCTCTTCCGATCTCACAAAACAGAAAATAGAGGC
EHI_174540_NR_R	GTGACTGGAGTTCAGACGTGTGCTCTTCCGATCTGTCTATTATCTAAGAGAATTCC
EHI_105150_NR_F	ACACTCTTTCCCTACACGACGCTCTTCCGATCTTCAAATTCATCATACCCAAC
EHI_105150_NR_R	GTGACTGGAGTTCAGACGTGTGCTCTTCCGATCTCTTTCATATCCATATTCTTCTTC
EHI_040810_NR_F	ACACTCTTTCCCTACACGACGCTCTTCCGATCTGATTATTCAACGAACAACACC
EHI_040810_NR_R	GTGACTGGAGTTCAGACGTGTGCTCTTCCGATCTTTCATGTCACTATATTCTGGC
EHI_138990_NR_F	ACACTCTTTCCCTACACGACGCTCTTCCGATCTGGGATGAAGGAATTAAACCATATC
EHI_138990_NR_R	GTGACTGGAGTTCAGACGTGTGCTCTTCCGATCTCTAATTCCATACATTCCATTAGC
EHI_087660_NR_F	ACACTCTTTCCCTACACGACGCTCTTCCGATCTGAAGGATGTGGTTCATTCGC
EHI_087660_NR_R	GTGACTGGAGTTCAGACGTGTGCTCTTCCGATCTGGTGATTTTGATGTGTCTCCAG
EHI_076370_NR_F	ACACTCTTTCCCTACACGACGCTCTTCCGATCTGATATAATAGATTATATGTTTACAC
EHI_076370_NR_R	GTGACTGGAGTTCAGACGTGTGCTCTTCCGATCTGTTTCAGTTTTTGGTGGATTATTG
EHI_152830_NR_F	ACACTCTTTCCCTACACGACGCTCTTCCGATCTATACTTTAATGCTATTTAGTGG
EHI_152830_NR_R	GTGACTGGAGTTCAGACGTGTGCTCTTCCGATCTCCATTTCAACCATCTAGGAAG
EHI_187080_NR_F	ACACTCTTTCCCTACACGACGCTCTTCCGATCTCTGACAGTACTAATACACCAAC
EHI_187080_NR_R	GTGACTGGAGTTCAGACGTGTGCTCTTCCGATCTGTAGATGTATCAGTGGTTGGTG
EHI_120270_NR_F	ACACTCTTTCCCTACACGACGCTCTTCCGATCTCCATCAATAAAAAACATTCATGT
EHI_120270_NR_R	GTGACTGGAGTTCAGACGTGTGCTCTTCCGATCTGTTGGGTCAAAGACTTGGAG
EHI_200030_NR_F	ACACTCTTTCCCTACACGACGCTCTTCCGATCTCGTTAAATTTGCCACTACATCAG
EHI_200030_NR_R	GTGACTGGAGTTCAGACGTGTGCTCTTCCGATCTTTAAATTCTTTGTCTGTTTTACACAG
EHI_154760 _NR_F	ACACTCTTTCCCTACACGACGCTCTTCCGATCTGTAATGAATTTGATATATTTGG
EHI_154760 _NR_R	GTGACTGGAGTTCAGACGTGTGCTCTTCCGATCTTTTAACTTCTGAATTACCAC
EHI_188220_NR_F	ACACTCTTTCCCTACACGACGCTCTTCCGATCTATAATTCTGCCATGGACAAGAG
EHI_188220_NR_R	GTGACTGGAGTTCAGACGTGTGCTCTTCCGATCTGCTCAAGGGTAGTAACTCCTG
EHI_008810_NR_F	ACACTCTTTCCCTACACGACGCTCTTCCGATCTGAATAACACAAAATCAATAGGAC
EHI_008810_NR_R	GTGACTGGAGTTCAGACGTGTGCTCTTCCGATCTCACCATTCAATTCCAATGAATTAG
EHI_063010_NR_F	ACACTCTTTCCCTACACGACGCTCTTCCGATCTGTTCTAAAAAAGGAATTGTTGCAC
EHI_063010_NR_R	GTGACTGGAGTTCAGACGTGTGCTCTTCCGATCTCCTTTTTTAGGACGTGCTTG
	Oligo sequence (5'-3') (as Meyer et al (2010))
	For amplification and index addition with Illumina primers in Supplemental Table 1
IS4	AATGATACGGCGACCACCGAGATCTACACTCTTTCCCTACACGACGCTCTT

## Sheet: Supplemental Table 3
Supplemental Table 3	Sequence of Target Amplicons
Gene Locus	Sequence
EHI_069570	CGACATGAAGAAAAAGCTCAAAT[G]TATTGGGATAAATTTTATTTAAAACGAAGAGGGTTTGTTGCTTCTTCAAAAGAAAGAAATTGGATGTGTAGAGAATTTAAAGAAATTGTGTATGATCCAAGAGATGATATTGATGTATTTGAAATTGGGTGTGGTGTTGGT
EHI_134740	TTTCAAATTCAGCAGAAGAAGGTAAAAGTATTTGTGAACGAGCTGCTTATCCTGTTCAATCATTTGTTGAGTCATATGGAGCTAAGTATCAAGGAGTTTATTTATCTGGTACACAAAGAGAAGAAAACAAAAATCAAAGTCGAATCAATGAA[G]CTAAACAAGCTGGAATTAAGGCTTT
EHI_046600	CGGTTAGTTCGTCCTGAAGCTCTTAATCCTTCTCAACACTTATTTGCAGGAACAGCATCTTCATGGTTTGTTGAAGAGTGTTATTTATGTGCAGTTTTTA[A]TTTTCCACATTGTCACTTTGTTTGTCGAACAGTCAAAAATTTAGAAATGGTTGCTCCTGTTAATGTTGG
EHI_166490	CTGGATTTGCACAATGTGGTATTGATGAAAAAGAATGGAAAGACGCTGTTCATGATATTGCTGTAACTACATTAGAATCACAATACAGTAAGTATAATCCAAAGAAAG[C]AACTGTTCCTGAACTTAAAGAAATTTTAATTGCATCATATAAGCCAATAGCTTAAAAAGAACGTTTGTCTTGA
EHI_049680	GGGGAAAATTTGCTACTACAGCTTCTCTTGGAGTTTTATTTAAAGGAAGAGAAAATGAAGCACTTAATTTAATGTCACCATATACAGC[A]AATGGAACAGGAGGAAAAAGTGTTTATGCACAATCAGGAAGATTATATGCATTAGGACTTATCTTTGGAGGACATGGAAAAGAGA
EHI_188130	TTCTGTTTTTCAATGACGGATATACAACAACTTATGTCTTGTGAAAAATTCCTTAATGACTTAATTGGTAAA[C]TTGTTTCTATTAAGTTAAAATGGGGAATGGAATATAAGGGTATGCTTGTTTCAAGAGATGCTTATATGAACTTTTTATTAACAAATGCAGAAGAATGGACAAATGGAGTTATGGCTGGG
EHI_083760	TGAAGGTGATTTAAAACAGTATGGAGATCAATCTATAAGTCAAAGAAGTCAAGTAACATTTTTTAATATTAAAAGAACAAAAAGAACACCACCAATCAAAATAATAGATACACCAGGATTTGGAGATACAAGAGGAATTGAATGGGATAAAGAAATTATTAAACAAATAGAAGAAACAATTGAAACAAAAGTATCAGATTTAAATGCTATTTGTTTTGTTGCA[C]CATCAAGT[C]ATGTAAAATTAACAGCAAGTCAAAAATATGTATTTGGG
EHI_168860	TTCTGGCATGGAGTATCATCAGATGGTCAAAGTACTTGTGCTTGGTATGATGACTTTAGAAGTACGGATATGAAACCAAATGAATTCATCA[G]ATTTATTGACTATTATAAGAATAATCTTAATGTTAAGAATGGCAATGTAGTGAATAATTATTTATTCATCTTTATTACTTCTGTTGAAAATCCAGAAGAGTTGTACAAGAATATGCAACTTGAAGAGCCAAGAAGACAATGGC
EHI_103540	TCAGTAGCTGCATTAGTTATTGTATTTATTATTTATCCATGTTGGGAAGGAAGTGTAGTTTGTGGGAAAGACTTATCATATACTAAAGTTAAAAATCCAGAAGAC[C]TGACAGAAGAAGAATTAAAAACAGAAGAAGAAAAGAAAAAGAATGAACCAATTATTTGGCAAA
EHI_041950	CAGACTATATTGCAACAAGAACTGAAGAT[A]AAGTCAAACAACTTCAACTCTAATTTATCGAATTTTTCTCTGATAAAGAATAATGGATAGGTTTTCTCTTTTGAAAAA
EHI_065250	AAATGCTTTATATGATGCTTTA[C][T]ATCTAATATTCCTGT[G]TG[T]G[T]ATATTTTCCTAAATTCTCAAATGTCTCTGCTCCAATATTTTGACAAAATTCTAATGAATTCAAATTAACCGTACCATCTCCATCACTATATAAAAGTTTACTGTCACTATCATAACTTTCATTTTCCATTTCTACTCCA
EHI_126120	TGACATCTCTTTTGTCTCAAGAATATTCGTTTAGATACATTTATGAAGTTTGTTTTTTCAATAGTTTTCAAAAGAGATTAATTATGAAGAATGGA[A]GATGGAAAAAAGAACGTTTGAAACAGTACCAA
EHI_042210	CCACTCATCCTTTTGCTGCTCATACTATGAAACAACAAAAGTCTGGAGAAACAACAC[C]CTCACCCCGATCACAAAAACCAGTGCCACAACCTC
EHI_016380	TGACATCTCTTTTGTCTCAAGAATATTCGTTTAGATACATTTATGAAGTTTGTTTTTTCAATAGTTTTCAAAAGAGATTAATTATGAAGAATGGA[A]GATGGAAAAAAGAACGTTTGAAACAGTACCAA
EHI_042210	CCACTCATCCTTTTGCTGCTCATACTATGAAACAACAAAAGTCTGGAGAAACAACAC[C]CTCACCCCGATCACAAAAACCAGTGCCACAACCTC
EHI_016380	GAAAGTAGTGATGTTGTTGAACGATTAACAAAAGAATATGAAGCTGAAACAAAA[T]AC[T]TAAAGCACTCAAATAGATTTGTATTATTAAGAGTATTATTAAATAATTTCAGACATGAATGGTTGTTATC
EHI_174540	CACAAAACAGAAAATAGAGGCATATGAGAATGACTCTATTTATATTAGTGACAATCTA[A]AAGCATTTAAGAGTAATACATTTCTAGAAGGAATTCTCTTAGATAATAGAC
EHI_105150	TCAAATTCATCATACCCAACATTAAATACATGTAGTCAAATGGAATTAAT[T]ATATTATATTGTATAATGAAATGTAAAGAAGAAGAATATGGATATGAAAG
EHI_040810	GATTATTCAACGAACAACACCTTGTTACTGTG[C]AATGTATATCAATTCAATGCCAGAATATAGTGACATGAA
EHI_138990	GAAGGATGTGGTTCATTCGCACGTTTATACTATGACAAATT[G]TATTGTTGGAGAGGAATATTATGTATTTGTACATTTTACTGGAGACACATCAAAATCACC
EHI_080100	GAAGTGATGAAACAGATGAAGATTCTAACAAACATAATAATC[C]TGAT[G]GTTCAACAAGTATGATTCTTAGTCTTGCTC
EHI_152830	ATACTTTAATGCTATTTAGTGGAACT[G]TCAAG[G]ATTATTCAAATCTTCCTAGATGGTTGAAATGG
EHI_187080	CTGACAGTACTAATACACCAACAACTGACA[A]TACTAATACACCAACCACTGATACATCTAC
EHI_120270	GAAAATTCCATCAATAAAAAACATTCATGTTTATTTAGACTTACTTTTTAATGGTGAA[C]CAATTGATTCCATTCTCCAAGTCTTTGACCCAAC
EHI_200030	CGTTAAATTTGCCACTACATCAGTACAACACAGACACACCCTTTTTCAA[C]TATTTGATTCATTAAAATATCTGTGTAAAACAGACAAAGAATTTAA
EHI_154760	GTAATGAATTTGATATATTTGGAATTAACTTACCT[A]ATA[T]TTCTA[C]TGGTGGTAATTCAGAAGTTAAA
EHI_188220	ATAATTCTGCCATGGACAAGAGAATATTTTCTCATTGTAAA[T]ATACGGTAGGTACAGGAGTTACTACCCTTGAGC
EHI_008810	GAATAACACAAAATCAATAGGACATATTAATACAAAACATCTTATAGTT[C]TTGGAAAGTCTTTCACGGAAAATATTCAAACTAATTCATTGGAATTGAATGGTG
EHI_063010	GTTCTAAAAAAGGAATTGTTGCACATTTGTTTAGTGCTTTTAG[C]GCTTTATATCAAGCACGTCCTAAAAAAGG
EHI_076370	GATATAATAGATTATATGTTTACACAAAATAAAATAGAAAAT[A]CAAATGAACAACAAAAAGATGTTAAAAAAGAAAACAATAATCCACCAAAAACTGAAAC
primers sites are underlined and the locations of SNP(s) bracketed

## Sheet: Supplemental Table 4
Supplemental Table 4	Field samples and xenic cultures used as a source of DNA in these studies
	Oligo sequence (5'-3') (as Meyer et al (2010))	Index sequence
	(index marked with small letters)	(5'-3')	sample ID	source	Sequencing Number
indexing1	CAAGCAGAAGACGGCATACGAGATcctgcgaGTGACTGGAGTTCAGACGTGT	TCGCAGG	1851 DS11	stool DS	63
indexing2	CAAGCAGAAGACGGCATACGAGATtgcagagGTGACTGGAGTTCAGACGTGT	CTCTGCA	3191 DS09	stool DS	71
indexing3	CAAGCAGAAGACGGCATACGAGATacctaggGTGACTGGAGTTCAGACGTGT	CCTAGGT	883 DS05	stool DS	5
indexing4	CAAGCAGAAGACGGCATACGAGATttgatccGTGACTGGAGTTCAGACGTGT	GGATCAA	5039 DS03	stool DS	79
indexing5	CAAGCAGAAGACGGCATACGAGATatcttgcGTGACTGGAGTTCAGACGTGT	GCAAGAT	1194 MS71	stoolMS	31
indexing6	CAAGCAGAAGACGGCATACGAGATtctccatGTGACTGGAGTTCAGACGTGT	ATGGAGA	1350 MS71	stoolMS	50
indexing7	CAAGCAGAAGACGGCATACGAGATcatcgagGTGACTGGAGTTCAGACGTGT	CTCGATG	47 MS75	stoolMS	53
indexing8	CAAGCAGAAGACGGCATACGAGATttcgagcGTGACTGGAGTTCAGACGTGT	GCTCGAA	3544 MS77	stoolMS	20
indexing9	CAAGCAGAAGACGGCATACGAGATagttggtGTGACTGGAGTTCAGACGTGT	ACCAACT	5004 MS26	stoolMS	60
indexing10	CAAGCAGAAGACGGCATACGAGATgtaccggGTGACTGGAGTTCAGACGTGT	CCGGTAC	5040 MS14	stoolMS	58
indexing11	CAAGCAGAAGACGGCATACGAGATcggagttGTGACTGGAGTTCAGACGTGT	AACTCCG	4308 MS16	stoolMS	81
indexing12	CAAGCAGAAGACGGCATACGAGATacttcaaGTGACTGGAGTTCAGACGTGT	TTGAAGT	4316 MS13	stoolMS	17
indexing13	CAAGCAGAAGACGGCATACGAGATtgatagtGTGACTGGAGTTCAGACGTGT	ACTATCA	RUF-05	ALA	15
indexing14	CAAGCAGAAGACGGCATACGAGATgatccaaGTGACTGGAGTTCAGACGTGT	TTGGATC	RUF-09	ALA	55
indexing15	CAAGCAGAAGACGGCATACGAGATcaggtcgGTGACTGGAGTTCAGACGTGT	CGACCTG	RUF-10	ALA	24
indexing16	CAAGCAGAAGACGGCATACGAGATcgcattaGTGACTGGAGTTCAGACGTGT	TAATGCG	RUF-13	ALA	45
indexing17	CAAGCAGAAGACGGCATACGAGATggtacctGTGACTGGAGTTCAGACGTGT	AGGTACC	RUF-18	ALA	41
indexing18	CAAGCAGAAGACGGCATACGAGATggacgcaGTGACTGGAGTTCAGACGTGT	TGCGTCC	RUF-31	ALA	36
indexing19	CAAGCAGAAGACGGCATACGAGATgagattcGTGACTGGAGTTCAGACGTGT	GAATCTC	RUF-26	ALA	3
indexing20	CAAGCAGAAGACGGCATACGAGATgagcatgGTGACTGGAGTTCAGACGTGT	CATGCTC	RUF-25	ALA	11
indexing21	CAAGCAGAAGACGGCATACGAGATgttgcgtGTGACTGGAGTTCAGACGTGT	ACGCAAC	4075 MS28	stoolMS	29
indexing22	CAAGCAGAAGACGGCATACGAGATccaatgcGTGACTGGAGTTCAGACGTGT	GCATTGG	4191 MS28	stoolMS	42
indexing23	CAAGCAGAAGACGGCATACGAGATcgagatcGTGACTGGAGTTCAGACGTGT	GATCTCG	1004 MS83	stoolMS	13
indexing24	CAAGCAGAAGACGGCATACGAGATcatattgGTGACTGGAGTTCAGACGTGT	CAATATG	1851 MS85	stoolMS	62
indexing25	CAAGCAGAAGACGGCATACGAGATgacgtcaGTGACTGGAGTTCAGACGTGT	TGACGTC	1848 DS10	stool DS	39
indexing26	CAAGCAGAAGACGGCATACGAGATtggcatcGTGACTGGAGTTCAGACGTGT	GATGCCA	1194 DS08	stool DS	25
indexing27	CAAGCAGAAGACGGCATACGAGATgtaattgGTGACTGGAGTTCAGACGTGT	CAATTAC	4281 DS01	stool DS	35
indexing28	CAAGCAGAAGACGGCATACGAGATcctatctGTGACTGGAGTTCAGACGTGT	AGATAGG	3570 DS28	stool DS	27
indexing29	CAAGCAGAAGACGGCATACGAGATcaatcggGTGACTGGAGTTCAGACGTGT	CCGATTG	0635-DS09	Culture	9
indexing30	CAAGCAGAAGACGGCATACGAGATgcggcatGTGACTGGAGTTCAGACGTGT	ATGCCGC	RUF-01	ALA	82
indexing31	CAAGCAGAAGACGGCATACGAGATagtactgGTGACTGGAGTTCAGACGTGT	CAGTACT	RUF-02	ALA	33
indexing32	CAAGCAGAAGACGGCATACGAGATtactattGTGACTGGAGTTCAGACGTGT	AATAGTA	0055-MS21	Culture	64
indexing33	CAAGCAGAAGACGGCATACGAGATccggatgGTGACTGGAGTTCAGACGTGT	CATCCGG	RUF-14	ALA	21
indexing34	CAAGCAGAAGACGGCATACGAGATaccatgaGTGACTGGAGTTCAGACGTGT	TCATGGT	RUF-16	ALA	66
indexing35	CAAGCAGAAGACGGCATACGAGATcggttctGTGACTGGAGTTCAGACGTGT	AGAACCG	RUF-17	ALA	2
indexing36	CAAGCAGAAGACGGCATACGAGATtattccaGTGACTGGAGTTCAGACGTGT	TGGAATA	RUF-23	ALA	26
indexing37	CAAGCAGAAGACGGCATACGAGATcctcctgGTGACTGGAGTTCAGACGTGT	CAGGAGG	4145-MS45	Culture	10
indexing38	CAAGCAGAAGACGGCATACGAGATaggtattGTGACTGGAGTTCAGACGTGT	AATACCT	4318-MS28	Culture	32
indexing39	CAAGCAGAAGACGGCATACGAGATgcattcgGTGACTGGAGTTCAGACGTGT	CGAATGC	7132-CMS27	Culture	48
indexing40	CAAGCAGAAGACGGCATACGAGATttgcgaaGTGACTGGAGTTCAGACGTGT	TTCGCAA	5004-MS26	Culture	68
indexing41	CAAGCAGAAGACGGCATACGAGATttgaattGTGACTGGAGTTCAGACGTGT	AATTCAA	4191 DS04	stool DS	7
indexing42	CAAGCAGAAGACGGCATACGAGATctgcgcgGTGACTGGAGTTCAGACGTGT	CGCGCAG	572 DS02	stool DS	46
indexing43	CAAGCAGAAGACGGCATACGAGATagaccttGTGACTGGAGTTCAGACGTGT	AAGGTCT	5004 DS01	stool DS	61
indexing44	CAAGCAGAAGACGGCATACGAGATgtccagtGTGACTGGAGTTCAGACGTGT	ACTGGAC	4228 DS05	stool DS	40
indexing45	CAAGCAGAAGACGGCATACGAGATacctgctGTGACTGGAGTTCAGACGTGT	AGCAGGT	3484 MS70	stoolMS	83
indexing46	CAAGCAGAAGACGGCATACGAGATccggtacGTGACTGGAGTTCAGACGTGT	GTACCGG	5040 MS16	stoolMS	34
indexing47	CAAGCAGAAGACGGCATACGAGATcttgaccGTGACTGGAGTTCAGACGTGT	GGTCAAG	1350 MS70	stoolMS	6
indexing48	CAAGCAGAAGACGGCATACGAGATcatcattGTGACTGGAGTTCAGACGTGT	AATGATG	3585 MS68	stoolMS	18
indexing49	CAAGCAGAAGACGGCATACGAGATtctgactGTGACTGGAGTTCAGACGTGT	AGTCAGA	RUF-33	ALA	19
indexing50	CAAGCAGAAGACGGCATACGAGATtctagttGTGACTGGAGTTCAGACGTGT	AACTAGA	RUF-34	ALA	72
indexing51	CAAGCAGAAGACGGCATACGAGATgccatagGTGACTGGAGTTCAGACGTGT	CTATGGC	RUF-19	ALA	43
indexing52	CAAGCAGAAGACGGCATACGAGATaccgtcgGTGACTGGAGTTCAGACGTGT	CGACGGT	RUF-37	ALA	4
indexing53	CAAGCAGAAGACGGCATACGAGATcttggttGTGACTGGAGTTCAGACGTGT	AACCAAG	RUF-40	ALA	44
indexing54	CAAGCAGAAGACGGCATACGAGATtacgccgGTGACTGGAGTTCAGACGTGT	CGGCGTA	1170 MS82	stoolMS	69
indexing55	CAAGCAGAAGACGGCATACGAGATggactgcGTGACTGGAGTTCAGACGTGT	GCAGTCC	4052 MS19	stoolMS	70
indexing56	CAAGCAGAAGACGGCATACGAGATgcgcgagGTGACTGGAGTTCAGACGTGT	CTCGCGC	3191 MS70	stoolMS	73
indexing57	CAAGCAGAAGACGGCATACGAGATgtcgcagGTGACTGGAGTTCAGACGTGT	CTGCGAC	5027 DS04	stool DS	23
indexing58	CAAGCAGAAGACGGCATACGAGATcatacgtGTGACTGGAGTTCAGACGTGT	ACGTATG	4255 DS11	stool DS	75
indexing59	CAAGCAGAAGACGGCATACGAGATtcagtatGTGACTGGAGTTCAGACGTGT	ATACTGA	4040 DS02	stool DS	49
indexing60	CAAGCAGAAGACGGCATACGAGATctaagtaGTGACTGGAGTTCAGACGTGT	TACTTAG	5030 DS07	stool DS	14
indexing61	CAAGCAGAAGACGGCATACGAGATttagcttGTGACTGGAGTTCAGACGTGT	AAGCTAA	4045 DS04	stool DS	84
indexing62	CAAGCAGAAGACGGCATACGAGATcgccgtcGTGACTGGAGTTCAGACGTGT	GACGGCG	4268 DS02	stool DS	77
indexing63	CAAGCAGAAGACGGCATACGAGATgtcttctGTGACTGGAGTTCAGACGTGT	AGAAGAC	4143 DS01	stool DS	80
indexing64	CAAGCAGAAGACGGCATACGAGATgccggacGTGACTGGAGTTCAGACGTGT	GTCCGGC	1048 DS12	stool DS	59
indexing65	CAAGCAGAAGACGGCATACGAGATaagctgaGTGACTGGAGTTCAGACGTGT	TCAGCTT	3146-MS86	culture DNA	54
indexing66	CAAGCAGAAGACGGCATACGAGATgcgctctGTGACTGGAGTTCAGACGTGT	AGAGCGC	5012-MS26	culture DNA	74
indexing67	CAAGCAGAAGACGGCATACGAGATcgtaggcGTGACTGGAGTTCAGACGTGT	GCCTACG	3320-MS81	culture DNA	51
indexing68	CAAGCAGAAGACGGCATACGAGATatgattaGTGACTGGAGTTCAGACGTGT	TAATCAT	2881703	culture DNA	47
indexing69	CAAGCAGAAGACGGCATACGAGATgcaggttGTGACTGGAGTTCAGACGTGT	AACCTGC	4003-MS31	culture DNA	38
indexing70	CAAGCAGAAGACGGCATACGAGATaatcgtcGTGACTGGAGTTCAGACGTGT	GACGATT	0163-MS86	culture DNA	52
indexing71	CAAGCAGAAGACGGCATACGAGATcggcctaGTGACTGGAGTTCAGACGTGT	TAGGCCG	1851-DS09	culture DNA	30
indexing72	CAAGCAGAAGACGGCATACGAGATctatgccGTGACTGGAGTTCAGACGTGT	GGCATAG	1851-DS07	culture DNA	37
indexing73	CAAGCAGAAGACGGCATACGAGATggttgaaGTGACTGGAGTTCAGACGTGT	TTCAACC	2680950	culture DNA	1
indexing74	CAAGCAGAAGACGGCATACGAGATgagttaaGTGACTGGAGTTCAGACGTGT	TTAACTC	4004-DS05	culture DNA	67
indexing75	CAAGCAGAAGACGGCATACGAGATtagactaGTGACTGGAGTTCAGACGTGT	TAGTCTA	4312-DS06	culture DNA	12
indexing76	CAAGCAGAAGACGGCATACGAGATtcatgcaGTGACTGGAGTTCAGACGTGT	TGCATGA	4038-DS09	culture DNA	8
indexing77	CAAGCAGAAGACGGCATACGAGATgcttattGTGACTGGAGTTCAGACGTGT	AATAAGC	1851-DS11	culture DNA	16
indexing78	CAAGCAGAAGACGGCATACGAGATcaaggctGTGACTGGAGTTCAGACGTGT	AGCCTTG	4096-DS12	culture DNA	28
indexing79	CAAGCAGAAGACGGCATACGAGATaggttggGTGACTGGAGTTCAGACGTGT	CCAACCT	3510-MS96	culture DNA	57
indexing80	CAAGCAGAAGACGGCATACGAGATcttctgcGTGACTGGAGTTCAGACGTGT	GCAGAAG	8111-CDS06	culture DNA	22
indexing81	CAAGCAGAAGACGGCATACGAGATtaattctGTGACTGGAGTTCAGACGTGT	AGAATTA	5030-DS11	culture DNA	76
indexing82	CAAGCAGAAGACGGCATACGAGATgatgctgGTGACTGGAGTTCAGACGTGT	CAGCATC	4312-MS28	culture DNA	56
indexing83	CAAGCAGAAGACGGCATACGAGATcctagaaGTGACTGGAGTTCAGACGTGT	TTCTAGG	5029-MS30	culture DNA	78
indexing84	CAAGCAGAAGACGGCATACGAGATctagaggGTGACTGGAGTTCAGACGTGT	CCTCTAG	5004-MS26	culture DNA	65

## Sheet: Supplemental Table 5
Supplemental Table 5	SNPs detected in coding DNA with respect to the HM-1:IMSS reference by the GSCID and the Institute of Integrative Biology, E. histolytica Genome sequencing projects
Locus	Protein name	Contig	RefCoord	RefResidue	MapResidue	Substitution	MS96	KU27	DS4	KU50	KU48	Rahman	Eh2592100	PVB	PVF	HK9	MS84	MS27
EHI_000270	protein kinase domain containing protein	2725	6928	G	G/T	Gly177Stp	Ref	heterologous	Ref	Ref	Ref	Ref	Ref	Ref	Ref	Ref	Ref	Ref
EHI_000270	protein kinase domain containing protein	2725	7198	T	C	Ser267Pro	Ref	Non-Ref	Non-Ref	Ref	Ref	Ref	Ref	Ref	Ref	Ref	Ref	Ref
EHI_000270	protein kinase domain containing protein	2725	7293	T	C	-	Ref	heterologous	Ref	Ref	Ref	Ref	Ref	Ref	Ref	Ref	Ref	Ref
EHI_000270	protein kinase domain containing protein	2725	7312	A	C	Lys305Gln	Ref	Non-Ref	Non-Ref	Ref	Ref	Ref	Ref	Ref	Ref	Ref	Ref	Ref
EHI_000280	hypothetical protein	2725	7797	T	C	Ile276Val	Ref	Ref	Non-Ref	Ref	Ref	Ref	Ref	Ref	Ref	Ref	Ref	Ref
EHI_000780	chromodomain-helicase-DNA-binding protein, putative	2725	80456	A	T	-	Ref	Ref	Ref	Ref	Ref	Ref	Ref	Ref	Ref	Ref	Ref	Ref
EHI_000780	chromodomain-helicase-DNA-binding protein, putative	2725	80963	T	A	Phe306Leu	Ref	Ref	Ref	Ref	Ref	Ref	Ref	Ref	Ref	Ref	Ref	Ref
EHI_000780	chromodomain-helicase-DNA-binding protein, putative	2725	83008	T	A/T	Phe988Tyr	Ref	Ref	Ref	Ref	Ref	Ref	Ref	Ref	Ref	Ref	Ref	Ref
EHI_000610	nucleotide binding protein 2, putative	2725	49242	C	T	-	Ref	Ref	Non-Ref	Ref	Ref	Ref	Non-Ref	Non-Ref	Non-Ref	Ref	Non-Ref	Non-Ref
EHI_000600	hypothetical protein	2725	46794	T	C	Lys596Glu	Ref	Non-Ref	Ref	Ref	Ref	Non-Ref	Non-Ref	Non-Ref	Non-Ref	Non-Ref	Non-Ref	Non-Ref
EHI_000600	hypothetical protein	2725	47823	T	C	Thr253Ala	Ref	Non-Ref	Ref	Ref	Ref	Non-Ref	Non-Ref	Non-Ref	Non-Ref	Non-Ref	Non-Ref	Non-Ref
EHI_000560	hypothetical protein	2725	43409	C	G	Arg62Gly	Ref	Non-Ref	Ref	Ref	Ref	Non-Ref	Non-Ref	Non-Ref	Non-Ref	Non-Ref	Non-Ref	Non-Ref
EHI_000560	hypothetical protein	2725	43432	A	T	Lys69Asn	Ref	Non-Ref	Ref	Ref	Ref	Non-Ref	Non-Ref	Non-Ref	Non-Ref	Ref	Non-Ref	Non-Ref
EHI_000550	myb-like DNA-binding domain containing protein	2725	42091	G	A	-	Ref	Ref	Non-Ref	Ref	Ref	Ref	Non-Ref	Ref	Ref	Ref	Ref	Non-Ref
EHI_000520	WD domain containing protein	2725	38139	A	T	-	Ref	Non-Ref	Ref	Ref	Ref	Ref	Ref	Ref	Ref	Ref	Ref	Ref
EHI_000500	hypothetical protein	2725	33680	T	G	Phe59Cys	Ref	Non-Ref	Ref	Ref	Ref	Non-Ref	Ref	Non-Ref	Non-Ref	Non-Ref	Non-Ref	Ref
EHI_000500	hypothetical protein	2725	34319	G	A	Ser254Asn	Ref	Non-Ref	Ref	Ref	Ref	Ref	Ref	Ref	Ref	Ref	Ref	Ref
EHI_000490	PRP38 family protein	2725	33035	T	G	Ser123Arg	Ref	Ref	Ref	Ref	Ref	Ref	Ref	Ref	Ref	Ref	Ref	Ref
EHI_000480	dual specificity protein phosphatase, putative	2725	31171	T	C	Lys463Arg	Ref	Non-Ref	Ref	Ref	Ref	Ref	Ref	Ref	Ref	Ref	Ref	Ref
EHI_000470	hypothetical protein, conserved	2725	30539	T	C	-	Ref	Ref	Non-Ref	Ref	Ref	Ref	Ref	Ref	Ref	Ref	Ref	Ref
EHI_000430	Rap/Ran GTPase-activating protein, putative	2725	15290	G	A	-	Non-Ref	Ref	Ref	Ref	Ref	Non-Ref	heterologous	Ref	Ref	Non-Ref	Non-Ref	Ref
EHI_000430	Rap/Ran GTPase-activating protein, putative	2725	16444	T	C	Ile72Val	Ref	Non-Ref	Ref	Ref	Ref	Non-Ref	heterologous	Non-Ref	Non-Ref	Non-Ref	Non-Ref	Ref
EHI_000430	Rap/Ran GTPase-activating protein, putative	2725	16481	A	G	-	Ref	Non-Ref	Ref	Ref	Ref	Non-Ref	heterologous	Non-Ref	Non-Ref	Non-Ref	Non-Ref	Ref
EHI_000290	hypothetical protein	2725	10420	T	C	Ile380Thr	Ref	Non-Ref	Ref	Ref	Ref	Non-Ref	Non-Ref	Non-Ref	Non-Ref	Non-Ref	Non-Ref	Non-Ref
EHI_000250	hypothetical protein	2725	3845	T	A	-	Ref	Ref	Ref	Ref	Non-Ref	Ref	Ref	Ref	Ref	Ref	Ref	Ref
EHI_000250	hypothetical protein	2725	3847	A	G	Ser425Pro	Ref	Ref	Ref	Ref	Non-Ref	Ref	Ref	Ref	Ref	Ref	Ref	Ref
EHI_000250	hypothetical protein	2725	3853	T	G	Ile423Leu	Ref	Ref	Ref	Ref	Non-Ref	Ref	Ref	Ref	Ref	Ref	Ref	Ref
EHI_000250	hypothetical protein	2725	3855	T	C	Asn422Ser	Ref	Ref	Ref	Ref	Non-Ref	Ref	Ref	Ref	Ref	Ref	Ref	Ref
EHI_000250	hypothetical protein	2725	3860	A	T	-	Ref	Ref	Ref	Ref	Non-Ref	Ref	Ref	Ref	Ref	Ref	Ref	Ref
EHI_000250	hypothetical protein	2725	3863	T	A	-	Ref	Ref	Ref	Ref	Non-Ref	Ref	Ref	Ref	Ref	Ref	Ref	Ref
EHI_000250	hypothetical protein	2725	3899	A	G	-	Ref	Ref	Ref	Ref	Non-Ref	Ref	Ref	Ref	Ref	Ref	Ref	Ref
EHI_000250	hypothetical protein	2725	3905	T	A	-	Ref	Ref	Ref	Ref	Non-Ref	Ref	Ref	Ref	Ref	Ref	Ref	Ref
EHI_000250	hypothetical protein	2725	3908	A	T	-	Ref	Ref	Ref	Ref	Non-Ref	Ref	Ref	Ref	Ref	Ref	Ref	Ref
EHI_000250	hypothetical protein	2725	3914	A	G	-	Ref	Ref	Ref	Ref	Non-Ref	Ref	Ref	Ref	Ref	Ref	Ref	Ref
EHI_000250	hypothetical protein	2725	3915	C	T	Ser402Asn	Ref	Ref	Ref	Ref	Non-Ref	Ref	Ref	Ref	Ref	Ref	Ref	Ref
EHI_000250	hypothetical protein	2725	3922	G	A	Pro400Ser	Ref	Ref	Ref	Ref	Non-Ref	Ref	Ref	Ref	Ref	Ref	Ref	Ref
EHI_000250	hypothetical protein	2725	3928	G	T	Leu398Ile	Ref	Ref	Ref	Ref	Non-Ref	Ref	Ref	Ref	Ref	Ref	Ref	Ref
EHI_000250	hypothetical protein	2725	3930	C	G	Ser397Thr	Ref	Ref	Ref	Ref	Non-Ref	Ref	Ref	Ref	Ref	Ref	Ref	Ref
EHI_001180	hypothetical protein, conserved	2727	62521	T	C	Asn99Ser	Non-Ref	Ref	Ref	Ref	Ref	Ref	Ref	Ref	Ref	Ref	Ref	Ref
EHI_001180	hypothetical protein, conserved	2727	62802	C	T	-	Ref	Ref	Ref	Ref	Ref	Ref	Ref	Ref	Ref	Ref	Ref	Ref
EHI_001140	hypothetical protein	2727	55557	T	C	-	Ref	Ref	Ref	Ref	Non-Ref	Ref	Ref	Ref	Ref	Ref	Ref	Ref
EHI_001140	hypothetical protein	2727	55566	T	C/T	-	Ref	Ref	Ref	Ref	heterologous	Ref	Ref	Ref	Ref	Ref	Ref	Ref
EHI_001140	hypothetical protein	2727	55772	C	G	Ser332Cys	Ref	Ref	Ref	Ref	Non-Ref	Ref	Ref	Ref	Ref	Ref	Ref	Ref
EHI_000910	Sec1 family protein	2727	16364	T	C	-	Ref	Non-Ref	heterologous	Ref	Ref	Non-Ref	heterologous	heterologous	heterologous	heterologous	Ref	heterologous
EHI_000910	Sec1 family protein	2727	16543	T	C/T	Met137Thr	Ref	Ref	heterologous	Ref	Ref	Ref	Ref	Ref	Ref	Ref	heterologous	Ref
EHI_000910	Sec1 family protein	2727	17324	C	T	-	heterologous	Non-Ref	Non-Ref	Ref	Ref	Non-Ref	Non-Ref	heterologous	heterologous	heterologous	Ref	Non-Ref
EHI_001150	plasma membrane calcium-transporting ATPase 1, putative	2727	56750	A	A/T	-	Ref	Ref	Ref	heterologous	Ref	Ref	Ref	Ref	Ref	Ref	Ref	Ref
EHI_001150	plasma membrane calcium-transporting ATPase 1, putative	2727	56771	A	G	-	Ref	Ref	Ref	Non-Ref	Ref	Ref	Ref	Ref	Ref	Ref	Ref	Ref
EHI_001150	plasma membrane calcium-transporting ATPase 1, putative	2727	56774	G	A	-	Ref	Ref	Ref	Non-Ref	Ref	Ref	Ref	Ref	Ref	Ref	Ref	Ref
EHI_001150	plasma membrane calcium-transporting ATPase 1, putative	2727	57914	A	T	-	Ref	Ref	Non-Ref	Ref	Ref	Ref	Ref	Ref	Ref	Ref	Ref	Ref
EHI_001630	hypothetical protein	2732	7481	C	C/T	Gly618Arg	Ref	heterologous	Ref	Ref	Ref	Ref	Ref	Ref	Ref	Ref	Ref	Ref
EHI_001630	hypothetical protein	2732	7502	C	C/T	Glu611Lys	Ref	heterologous	Ref	Ref	Ref	Ref	Ref	Ref	Ref	Ref	Ref	Ref
EHI_001630	hypothetical protein	2732	7560	T	A	-	Ref	Non-Ref	Ref	Ref	Ref	Ref	Ref	Ref	Ref	Ref	Ref	Ref
EHI_001630	hypothetical protein	2732	7581	T	C	Ile584Met	Ref	Non-Ref	Ref	Ref	Ref	Ref	Ref	Ref	Ref	Ref	Ref	Ref
EHI_001630	hypothetical protein	2732	7730	G	C	Gln535Glu	Ref	Non-Ref	Ref	Ref	Ref	Ref	Ref	Ref	Ref	Ref	Ref	Ref
EHI_001630	hypothetical protein	2732	7731	A	T	His534Gln	Ref	Non-Ref	Ref	Ref	Ref	Ref	Ref	Ref	Ref	Ref	Ref	Ref
EHI_001630	hypothetical protein	2732	7732	T	C	His534Arg	Ref	Non-Ref	Ref	Ref	Ref	Ref	Ref	Ref	Ref	Ref	Ref	Ref
EHI_001630	hypothetical protein	2732	7746	G	T	-	Ref	Non-Ref	Ref	Ref	Ref	Ref	Ref	Ref	Ref	Ref	Ref	Ref
EHI_001630	hypothetical protein	2732	7870	A	G/A	Leu488Ser	Ref	heterologous	Ref	Ref	Ref	Ref	Ref	Ref	Ref	Ref	Ref	Ref
EHI_001630	hypothetical protein	2732	7970	T	G/T	-	Ref	Ref	heterologous	Ref	Ref	Ref	Ref	Ref	Ref	Ref	Ref	Ref
EHI_001630	hypothetical protein	2732	7992	A	A/G	-	Ref	Ref	heterologous	Ref	Ref	Ref	Ref	Ref	Ref	Ref	Ref	Ref
EHI_001630	hypothetical protein	2732	8768	T	T/C	Ile189Val	Ref	heterologous	Ref	Ref	Ref	Ref	Ref	Ref	Ref	Ref	Ref	Ref
EHI_001900	hypothetical protein	2734	25034	A	C/A	His268Gln	Ref	heterologous	Ref	Ref	Ref	heterologous	Ref	heterologous	heterologous	Ref	heterologous	Ref
EHI_001900	hypothetical protein	2734	25741	G	G/A	Leu33Phe	Ref	heterologous	Ref	Ref	Ref	Ref	Ref	Ref	Ref	Ref	Ref	Ref
EHI_001980	hypothetical protein	2734	39884	A	C	Leu244Val	Ref	Ref	Non-Ref	Ref	Ref	Non-Ref	Ref	Non-Ref	Non-Ref	Ref	Ref	Non-Ref
EHI_001990	alpha-1,3-mannosyltransferase ALG2, putative	2734	41568	G	A	-	heterologous	Non-Ref	Ref	Ref	Ref	Ref	Ref	Ref	Ref	Ref	Ref	Ref
EHI_001840	hypothetical protein, conserved	2734	19792	T	C/T	His279Arg	heterologous	Non-Ref	heterologous	Ref	Ref	Non-Ref	Ref	Ref	Ref	heterologous	heterologous	heterologous
EHI_001830	hypothetical protein	2734	18638	T	A	Asn58Lys	Ref	Non-Ref	Ref	Ref	Ref	heterologous	Non-Ref	Ref	Ref	Ref	Non-Ref	Ref
EHI_001830	hypothetical protein	2734	18980	T	C	-	Ref	Non-Ref	Non-Ref	Ref	Ref	Ref	heterologous	heterologous	heterologous	Non-Ref	Ref	heterologous
EHI_001830	hypothetical protein	2734	19490	G	A	-	Non-Ref	heterologous	Ref	Ref	Ref	Non-Ref	Ref	Ref	Ref	Ref	heterologous	Ref
EHI_001830	hypothetical protein	2734	19619	C	C/T	-	Ref	heterologous	Ref	Ref	Ref	Non-Ref	Ref	Ref	Ref	Ref	heterologous	Ref
EHI_001810	hypothetical protein	2734	17030	A	G	-	Non-Ref	Non-Ref	heterologous	Ref	Ref	heterologous	Non-Ref	Non-Ref	Non-Ref	Ref	Non-Ref	heterologous
EHI_001810	hypothetical protein	2734	17231	T	C	-	Non-Ref	Non-Ref	Ref	Ref	Ref	Non-Ref	Non-Ref	heterologous	heterologous	Ref	Non-Ref	Ref
EHI_001800	hypothetical protein	2734	16173	C	T/C	Arg188His	Ref	Ref	heterologous	Ref	Ref	Ref	Ref	Ref	Ref	Ref	Ref	heterologous
EHI_001800	hypothetical protein	2734	16222	T	C/T	Ile172Val	Ref	Ref	heterologous	Ref	Ref	Ref	Ref	Ref	Ref	Ref	Ref	Ref
EHI_001790	hypothetical protein	2734	14822	A	G	-	Ref	Ref	Ref	Ref	Ref	Ref	Ref	Ref	Ref	Ref	Ref	Ref
EHI_001790	hypothetical protein	2734	14939	A	G/A	Ile206Met	Ref	Ref	heterologous	Ref	Ref	Ref	Ref	Ref	Ref	Ref	Ref	Ref
EHI_001790	hypothetical protein	2734	15238	C	C/T	Ser306Leu	Ref	Ref	heterologous	Ref	Ref	Ref	Ref	Ref	Ref	Ref	Ref	heterologous
EHI_001790	hypothetical protein	2734	15752	T	C	-	Ref	Ref	Ref	Ref	Ref	Non-Ref	Ref	Non-Ref	Non-Ref	Ref	Ref	Ref
EHI_001750	hypothetical protein	2734	4339	A	C	Thr26Pro	Non-Ref	Ref	heterologous	Ref	Ref	Ref	Ref	Ref	Ref	Ref	Ref	Ref
EHI_001750	hypothetical protein	2734	4827	A	G	-	Non-Ref	Non-Ref	Ref	Ref	Ref	Ref	Ref	Ref	Ref	Ref	Ref	Ref
EHI_001750	hypothetical protein	2734	4968	T	T/A	-	Ref	Ref	heterologous	Ref	Ref	Ref	Ref	Ref	Ref	Ref	Ref	Ref
EHI_001750	hypothetical protein	2734	5388	C	A	Phe375Leu	Non-Ref	Non-Ref	Non-Ref	Ref	Ref	heterologous	heterologous	heterologous	Ref	heterologous	Non-Ref	heterologous
EHI_001750	hypothetical protein	2734	5831	A	G/A	Glu523Gly	Ref	heterologous	heterologous	Ref	Ref	Ref	heterologous	heterologous	heterologous	Ref	Ref	heterologous
EHI_001750	hypothetical protein	2734	6050	G	A	Ser596Asn	Non-Ref	heterologous	Non-Ref	Ref	Ref	Ref	Ref	Ref	Ref	Ref	Ref	Ref
EHI_001750	hypothetical protein	2734	6798	A	A/G	Ile845Met	Ref	Ref	heterologous	Ref	Ref	heterologous	Ref	heterologous	heterologous	Ref	Ref	Ref
EHI_001750	hypothetical protein	2734	6832	A	T	Ile857Leu	Non-Ref	Non-Ref	Non-Ref	Ref	heterologous	heterologous	heterologous	heterologous	heterologous	heterologous	Non-Ref	Non-Ref
EHI_001750	hypothetical protein	2734	6975	A	A/G	-	Ref	Ref	heterologous	Ref	Ref	heterologous	heterologous	heterologous	heterologous	heterologous	Ref	heterologous
EHI_001970	hypothetical protein	2734	38334	A	T	-	Ref	Non-Ref	Ref	Ref	Ref	Ref	Ref	Ref	Ref	Ref	Ref	Ref
EHI_002130	phenylalanyl-tRNA synthetase beta subunit, putative	2736	7006	C	T	-	Ref	heterologous	Ref	Ref	Non-Ref	heterologous	Non-Ref	Ref	Ref	heterologous	Non-Ref	Non-Ref
EHI_002160	transketolase, putative	2736	13790	T	T/G	-	Ref	Ref	Ref	Ref	heterologous	Ref	Ref	Ref	Ref	Ref	Ref	Ref
EHI_002160	transketolase, putative	2736	13798	G	G/T	-	Ref	Ref	Ref	Ref	heterologous	Ref	Ref	Ref	Ref	Ref	Ref	Ref
EHI_002180	phosducin-like protein	2736	16733	C	T	-	Ref	Non-Ref	heterologous	Ref	Ref	Ref	Ref	Ref	Ref	Ref	Ref	Ref
EHI_002180	phosducin-like protein	2736	16754	A	G	-	Ref	Non-Ref	heterologous	Ref	Ref	Ref	Ref	Ref	Ref	Ref	Ref	Ref
EHI_002180	phosducin-like protein	2736	17075	C	T	-	heterologous	Non-Ref	heterologous	Ref	Ref	Ref	Ref	Non-Ref	Non-Ref	Non-Ref	Ref	Ref
EHI_002190	hypothetical protein	2736	17676	T	C	-	Ref	Ref	Ref	Ref	Ref	Ref	Ref	Ref	Ref	Ref	Ref	Ref
EHI_002150	hypothetical protein	2736	11329	C	T	-	Non-Ref	Ref	Non-Ref	Ref	Non-Ref	Non-Ref	Non-Ref	Non-Ref	Non-Ref	Non-Ref	Non-Ref	Non-Ref
EHI_002220	hypothetical protein	2736	25472	T	C/T	Ile5Thr	Ref	Ref	Ref	Ref	heterologous	Ref	Ref	Ref	Ref	Ref	Ref	Ref
EHI_002220	hypothetical protein	2736	25474	A	T/A	Thr6Ser	Ref	Ref	Ref	Ref	heterologous	Ref	Ref	Ref	Ref	Ref	Ref	Ref
EHI_002220	hypothetical protein	2736	25485	A	T	-	Ref	Ref	Ref	Ref	Non-Ref	Ref	Ref	Ref	Ref	Ref	Ref	Ref
EHI_002220	hypothetical protein	2736	25486	G	A	Glu10Lys	Ref	Ref	Ref	Ref	Non-Ref	Ref	Ref	Ref	Ref	Ref	Ref	Ref
EHI_002220	hypothetical protein	2736	25488	A	T	Glu10Asp	Ref	Ref	Ref	Ref	Non-Ref	Ref	Ref	Ref	Ref	Ref	Ref	Ref
EHI_002220	hypothetical protein	2736	25495	C	A	Leu13Ile	Ref	Ref	Ref	Ref	Non-Ref	Ref	Ref	Ref	Ref	Ref	Ref	Ref
EHI_002220	hypothetical protein	2736	25503	A	T	Gln15His	Ref	Ref	Ref	Ref	Non-Ref	Ref	Ref	Ref	Ref	Ref	Ref	Ref
EHI_002220	hypothetical protein	2736	25516	G	A	Val20Ile	Ref	Ref	Ref	Ref	Non-Ref	Ref	Ref	Ref	Ref	Ref	Ref	Ref
EHI_002220	hypothetical protein	2736	25517	T	C	Val20Ala	Ref	Ref	Ref	Ref	Non-Ref	Ref	Ref	Non-Ref	Non-Ref	Non-Ref	Ref	Ref
EHI_002220	hypothetical protein	2736	25526	C	G	Ala23Gly	Ref	Ref	Ref	Ref	Non-Ref	Ref	Ref	Ref	Ref	Ref	Ref	Ref
EHI_002220	hypothetical protein	2736	25537	T	A	Ser27Thr	Ref	Ref	Ref	Ref	Non-Ref	Ref	Ref	Ref	Ref	Ref	Ref	Ref
EHI_002220	hypothetical protein	2736	25539	A	G	-	Ref	Ref	Ref	Ref	Non-Ref	Ref	Ref	Ref	Ref	Ref	Ref	Ref
EHI_002220	hypothetical protein	2736	25542	A	G	-	Ref	Ref	Ref	Ref	Non-Ref	Ref	Ref	Ref	Ref	Ref	Ref	Ref
EHI_002220	hypothetical protein	2736	25555	G	A	Val33Ile	Ref	Ref	Ref	Ref	Non-Ref	Ref	Ref	Ref	Ref	Ref	Ref	Ref
EHI_002220	hypothetical protein	2736	25556	T	A	Val33Asp	Ref	Ref	Ref	Ref	Non-Ref	Ref	Ref	Non-Ref	Non-Ref	Non-Ref	Ref	Ref
EHI_002220	hypothetical protein	2736	25597	T	A	Ser47Thr	Ref	Ref	Ref	Ref	Non-Ref	Ref	Ref	Ref	Ref	Ref	Ref	Ref
EHI_002220	hypothetical protein	2736	25599	G	A	-	Ref	Ref	Ref	Ref	Non-Ref	Ref	Ref	Ref	Ref	Ref	Ref	Ref
EHI_002220	hypothetical protein	2736	25603	T	G	Leu49Val	Ref	Ref	Ref	Ref	Non-Ref	Ref	Ref	Ref	Ref	Ref	Ref	Ref
EHI_002220	hypothetical protein	2736	25608	T	A	-	Ref	Ref	Ref	Ref	Non-Ref	Ref	Ref	Ref	Ref	Ref	Ref	Ref
EHI_002220	hypothetical protein	2736	25617	T	A	-	Ref	Ref	Ref	Ref	Non-Ref	Ref	Ref	Ref	Ref	Ref	Ref	Ref
EHI_002220	hypothetical protein	2736	25655	C	G/C	Thr66Ser	Ref	Ref	Ref	Ref	heterologous	Ref	Ref	Ref	Ref	Ref	Ref	Ref
EHI_002220	hypothetical protein	2736	25668	C	T	-	Ref	Ref	Ref	Ref	Non-Ref	heterologous	heterologous	Ref	Ref	Ref	heterologous	heterologous
EHI_002220	hypothetical protein	2736	25716	A	G/A	-	Ref	Ref	Ref	Ref	heterologous	Ref	Ref	Ref	Ref	Ref	Ref	Ref
EHI_002220	hypothetical protein	2736	25727	C	C/G	Ser90Stp	Ref	Ref	Ref	Ref	heterologous	Ref	Ref	Ref	Ref	Ref	Ref	Ref
EHI_002220	hypothetical protein	2736	25740	A	T	-	Ref	Ref	Ref	Ref	Non-Ref	Ref	Ref	Ref	Ref	Ref	Ref	Ref
EHI_002220	hypothetical protein	2736	25779	T	A/T	-	Ref	Ref	Ref	Ref	heterologous	Ref	Ref	Ref	Ref	Ref	Ref	Ref
EHI_002220	hypothetical protein	2736	25802	A	A/G	His115Arg	Ref	Ref	Ref	Ref	heterologous	Ref	Ref	Ref	Ref	Ref	Ref	Ref
EHI_002220	hypothetical protein	2736	25806	T	C/T	-	Ref	Ref	Ref	Ref	heterologous	Ref	Ref	Ref	Ref	Ref	Ref	Ref
EHI_002220	hypothetical protein	2736	25812	A	A/T	-	Ref	Ref	Ref	Ref	heterologous	Ref	Ref	Ref	Ref	Ref	Ref	Ref
EHI_002220	hypothetical protein	2736	25845	G	A/G	-	Ref	Ref	Ref	Ref	heterologous	Ref	Ref	heterologous	heterologous	Non-Ref	Ref	Ref
EHI_002230	hypothetical protein	2736	27398	C	A	Ala106Ser	Non-Ref	Ref	Ref	Ref	Ref	Ref	Ref	Ref	Ref	Ref	Ref	Ref
EHI_002230	hypothetical protein	2736	27447	A	G	-	Non-Ref	Ref	Ref	Ref	Ref	Ref	Ref	Ref	Ref	Ref	Ref	Ref
EHI_002230	hypothetical protein	2736	27450	A	C	Asp88Glu	Non-Ref	Ref	Ref	Ref	Ref	Ref	Ref	Ref	Ref	Ref	Ref	Ref
EHI_002230	hypothetical protein	2736	27530	T	C	Ile62Val	Non-Ref	Ref	Ref	Ref	Ref	Ref	Ref	Ref	Ref	Ref	Ref	Ref
EHI_002230	hypothetical protein	2736	27534	T	A	Glu60Asp	Non-Ref	Ref	Ref	Ref	Ref	Ref	Ref	Ref	Ref	Ref	Ref	Ref
EHI_002230	hypothetical protein	2736	27553	G	A	Thr54Ile	Non-Ref	Ref	Ref	Ref	Ref	Ref	Ref	Ref	Ref	Ref	Ref	Ref
EHI_002230	hypothetical protein	2736	27556	T	A	Glu53Val	Non-Ref	Ref	Ref	Ref	Ref	Ref	Ref	Ref	Ref	Ref	Ref	Ref
EHI_002230	hypothetical protein	2736	27564	T	C	-	Non-Ref	Ref	Ref	Ref	Ref	Ref	Ref	Ref	Ref	Ref	Ref	Ref
EHI_002230	hypothetical protein	2736	27622	G	A	Thr31Ile	Ref	Non-Ref	Ref	Ref	Ref	Ref	Ref	Ref	Ref	Ref	Ref	Ref
EHI_002230	hypothetical protein	2736	27653	C	C/T	Ala21Thr	Ref	Ref	Ref	Ref	heterologous	Ref	Ref	Ref	Ref	Ref	Ref	Ref
EHI_002120	leucine rich repeat protein, BspA family	2736	4600	A	C	Gln46Pro	heterologous	Non-Ref	Ref	Ref	heterologous	Ref	Ref	Ref	Ref	Ref	Ref	Ref
EHI_002120	leucine rich repeat protein, BspA family	2736	5092	A	C	Lys210Thr	Ref	Non-Ref	Non-Ref	Ref	Ref	Ref	Ref	Ref	Ref	Ref	Ref	Ref
EHI_002120	leucine rich repeat protein, BspA family	2736	5097	T	C	Ser212Pro	Ref	Ref	Non-Ref	Ref	Ref	Ref	Ref	Ref	Ref	Ref	Ref	Ref
EHI_002110	hypothetical protein	2736	4018	A	C	Glu43Asp	Ref	Non-Ref	Non-Ref	Ref	Ref	Non-Ref	Non-Ref	heterologous	heterologous	heterologous	heterologous	Non-Ref
EHI_002110	hypothetical protein	2736	4253	G	G/A	Asp122Asn	Ref	Ref	Ref	heterologous	Ref	Ref	Ref	Ref	Ref	Ref	Ref	Ref
EHI_002250	hypothetical protein	2736	29172	A	T	Glu312Asp	Ref	Non-Ref	Ref	Ref	Ref	Ref	Ref	Ref	Ref	Ref	Ref	Ref
EHI_002240	hypothetical protein	2736	27742	A	G	-	Ref	Non-Ref	Ref	Ref	Ref	Ref	Ref	Ref	Ref	Ref	Ref	Ref
EHI_002240	hypothetical protein	2736	27799	G	A	-	Ref	Non-Ref	heterologous	Ref	Ref	Ref	Ref	Ref	Ref	Ref	Ref	Ref
EHI_002240	hypothetical protein	2736	27802	A	C	Asn131Lys	Ref	Non-Ref	heterologous	Ref	Ref	Ref	Ref	Ref	Ref	Ref	Ref	Ref
EHI_002240	hypothetical protein	2736	27829	A	T	-	Non-Ref	Ref	Ref	Ref	Ref	Non-Ref	heterologous	Non-Ref	Ref	Ref	Ref	Ref
EHI_002240	hypothetical protein	2736	27843	T	A	Thr118Ser	Ref	Non-Ref	Ref	Ref	Ref	heterologous	heterologous	Ref	Ref	Ref	heterologous	Ref
EHI_002350	hypothetical protein	2737	1034	G	G/A	-	Ref	Ref	heterologous	Ref	Ref	Ref	Ref	Ref	Ref	Ref	Ref	Ref
EHI_002350	hypothetical protein	2737	1113	T	G	Gln638Pro	Ref	Ref	Non-Ref	Ref	Ref	Ref	Ref	Ref	Ref	Ref	Ref	Ref
EHI_002350	hypothetical protein	2737	1124	A	A/G	-	Ref	heterologous	Non-Ref	Ref	Ref	Non-Ref	Ref	Ref	Non-Ref	Non-Ref	Non-Ref	Ref
EHI_002350	hypothetical protein	2737	1156	T	G	Lys624Gln	Ref	Ref	Ref	Ref	Ref	Ref	Ref	Ref	Ref	Ref	Ref	Ref
EHI_002350	hypothetical protein	2737	1185	T	C	Asp614Gly	Ref	Ref	Ref	Ref	Ref	Ref	Ref	Ref	Ref	Ref	Ref	Ref
EHI_002350	hypothetical protein	2737	1194	C	T	Arg611His	Ref	Ref	Ref	Ref	Ref	Ref	Ref	Ref	Ref	Ref	Ref	Ref
EHI_002350	hypothetical protein	2737	1310	G	A	-	Non-Ref	Ref	Non-Ref	Ref	Ref	Ref	Ref	Ref	Ref	Ref	Ref	Ref
EHI_002350	hypothetical protein	2737	1365	T	T/G	His554Pro	Ref	heterologous	Ref	Ref	Ref	Ref	Ref	Ref	Ref	Ref	Ref	Ref
EHI_002350	hypothetical protein	2737	1378	G	G/A	Gln550Stp	Ref	heterologous	Ref	Ref	Ref	Ref	Ref	Ref	Ref	Ref	Ref	Ref
EHI_002350	hypothetical protein	2737	1396	A	A/G	Tyr544His	Ref	heterologous	Ref	Ref	Ref	Ref	Ref	Ref	Ref	Ref	Ref	Ref
EHI_002350	hypothetical protein	2737	1399	G	G/A	Gln543Stp	Ref	heterologous	Ref	Ref	Ref	Ref	Ref	Ref	Ref	Ref	Ref	Ref
EHI_002350	hypothetical protein	2737	1411	G	G/A	-	Ref	heterologous	Ref	Ref	Ref	Ref	Ref	Ref	Ref	Ref	Ref	Ref
EHI_002350	hypothetical protein	2737	1515	G	G/A	Pro504Leu	Ref	heterologous	Ref	Ref	Ref	Ref	Ref	Ref	Ref	Ref	Ref	Ref
EHI_002350	hypothetical protein	2737	2500	C	A	Gly201Stp	Ref	Ref	Non-Ref	Ref	Ref	Ref	Ref	Ref	Ref	Ref	Ref	Ref
EHI_002350	hypothetical protein	2737	2556	C	A	Arg182Leu	Ref	Ref	Non-Ref	Ref	Ref	Ref	Ref	Ref	Ref	Ref	Ref	Ref
EHI_002460	hypothetical protein	2737	10285	T	C/T	-	heterologous	Ref	Ref	Ref	Ref	Ref	Ref	Ref	Ref	Ref	Ref	Ref
EHI_002460	hypothetical protein	2737	10337	T	A	Lys320Met	Ref	Non-Ref	Ref	Ref	Non-Ref	Ref	Ref	Ref	Ref	Ref	Ref	Ref
EHI_002460	hypothetical protein	2737	10468	T	C	Stp276Trp	heterologous	Non-Ref	Non-Ref	Ref	Ref	Ref	Ref	Ref	Ref	Ref	Ref	Ref
EHI_002460	hypothetical protein	2737	10693	C	T	-	Ref	Ref	Non-Ref	Ref	Ref	Ref	Ref	Ref	Ref	Ref	Ref	Ref
EHI_002460	hypothetical protein	2737	11292	T	C	Asn2Asp	Ref	Non-Ref	heterologous	Ref	Ref	Ref	Ref	Ref	Ref	Ref	Ref	Ref
EHI_002560	heat shock protein 70, putative	2738	1703	C	A	Val454Leu	Ref	Ref	Non-Ref	Ref	Ref	Ref	Non-Ref	Ref	Ref	Ref	Ref	Non-Ref
EHI_002560	heat shock protein 70, putative	2738	1943	C	C/T	Glu374Lys	heterologous	Ref	Ref	Ref	Ref	Ref	Ref	Ref	Ref	Ref	Ref	Ref
EHI_002560	heat shock protein 70, putative	2738	1950	T	A/T	-	heterologous	Ref	Ref	Ref	Ref	Ref	Ref	Ref	Ref	Ref	Ref	Ref
EHI_002560	heat shock protein 70, putative	2738	2036	T	C/T	Lys343Glu	heterologous	Ref	Ref	Ref	Ref	Ref	Ref	Ref	Ref	Ref	Ref	Ref
EHI_002560	heat shock protein 70, putative	2738	2102	T	A	Asn321Tyr	Non-Ref	Ref	Ref	Ref	Ref	Ref	Ref	Ref	Ref	Ref	Ref	Ref
EHI_002560	heat shock protein 70, putative	2738	2106	T	A/T	Glu319Asp	heterologous	Ref	Ref	Ref	Ref	Ref	Ref	Ref	Ref	Ref	Ref	Ref
EHI_002560	heat shock protein 70, putative	2738	2123	A	C/A	Tyr314Asp	heterologous	Ref	Ref	Ref	Ref	Ref	Ref	Ref	Ref	Ref	Ref	Ref
EHI_002560	heat shock protein 70, putative	2738	2189	G	G/T	-	heterologous	Ref	Ref	Ref	Ref	Ref	Ref	Ref	Ref	Ref	Ref	Ref
EHI_002560	heat shock protein 70, putative	2738	2196	C	C/T	-	heterologous	Ref	Ref	Ref	Ref	Ref	Ref	Ref	Ref	Ref	Ref	Ref
EHI_002560	heat shock protein 70, putative	2738	2262	C	C/A	Lys267Asn	heterologous	Ref	Ref	Ref	Ref	Ref	Ref	Ref	Ref	Ref	Ref	Ref
EHI_002560	heat shock protein 70, putative	2738	2331	A	A/T	Asp244Glu	heterologous	Ref	Ref	Ref	Ref	Ref	Ref	Ref	Ref	Ref	Ref	Ref
EHI_002990	vacuolar protein sorting-associated protein 35 , putative	2739	6524	C	T	-	Ref	heterologous	Ref	Ref	Ref	Ref	heterologous	heterologous	heterologous	Non-Ref	Ref	Ref
EHI_002990	vacuolar protein sorting-associated protein 35 , putative	2739	6746	A	A/G	-	Ref	Ref	heterologous	Ref	Ref	Ref	heterologous	heterologous	heterologous	Non-Ref	Ref	heterologous
EHI_003040	hypothetical protein	2739	16546	G	A	-	Ref	Non-Ref	Ref	Ref	Ref	Ref	Ref	Ref	Ref	Ref	Ref	Ref
EHI_003040	hypothetical protein	2739	17614	T	C	-	Non-Ref	Non-Ref	Ref	Ref	Ref	Ref	heterologous	Non-Ref	Non-Ref	Non-Ref	Ref	Non-Ref
EHI_003260	hypothetical protein	2741	3723	C	T/C	Ala138Thr	Ref	heterologous	Ref	heterologous	Non-Ref	heterologous	heterologous	heterologous	Ref	Ref	heterologous	heterologous
EHI_003260	hypothetical protein	2741	3745	T	G	Gln130His	Ref	Ref	Ref	Ref	Non-Ref	Ref	Ref	Ref	Ref	Ref	Ref	Ref
EHI_003260	hypothetical protein	2741	3756	T	C	Met127Val	Ref	Ref	Ref	Ref	Non-Ref	Ref	Ref	Ref	Ref	Ref	Ref	Ref
EHI_003260	hypothetical protein	2741	3781	G	A	-	Ref	Ref	Ref	Ref	Non-Ref	Ref	Ref	Ref	Ref	Ref	Ref	Ref
EHI_003260	hypothetical protein	2741	3790	T	C	-	Ref	Ref	Ref	Ref	Non-Ref	Ref	Ref	Ref	Ref	Ref	Ref	Ref
EHI_003260	hypothetical protein	2741	3810	C	T	Val109Ile	Ref	Ref	Ref	Ref	Non-Ref	Ref	Ref	Ref	Ref	Ref	Ref	Ref
EHI_003380	leucine rich repeat protein, BspA family	2741	13118	G	G/A	Ala204Thr	heterologous	Ref	Ref	Ref	Ref	Ref	Ref	Ref	Ref	Ref	Ref	Ref
EHI_003380	leucine rich repeat protein, BspA family	2741	13248	C	C/G	Thr247Arg	Ref	heterologous	Ref	Ref	Ref	Ref	Ref	Ref	Ref	Ref	Ref	Ref
EHI_003380	leucine rich repeat protein, BspA family	2741	13250	T	A	Ser248Thr	Non-Ref	Non-Ref	Ref	Ref	Ref	heterologous	Non-Ref	Ref	Ref	heterologous	Ref	Ref
EHI_003380	leucine rich repeat protein, BspA family	2741	13257	A	A/C	Asn250Thr	Ref	heterologous	Ref	Ref	Ref	Ref	Ref	Ref	Ref	Ref	Ref	Ref
EHI_003380	leucine rich repeat protein, BspA family	2741	13301	C	G/C	His265Asp	Ref	heterologous	Ref	Ref	Ref	Ref	Ref	Ref	Ref	Ref	Ref	Ref
EHI_003380	leucine rich repeat protein, BspA family	2741	13302	A	G/A	His265Arg	Ref	heterologous	Ref	Ref	Ref	Ref	Ref	Ref	Ref	Ref	Ref	Ref
EHI_003380	leucine rich repeat protein, BspA family	2741	13303	T	A/T	His265Gln	Ref	heterologous	Ref	Ref	Ref	Ref	Ref	Ref	Ref	Ref	Ref	Ref
EHI_003380	leucine rich repeat protein, BspA family	2741	13343	C	C/T	Pro279Ser	Ref	heterologous	Ref	Ref	Ref	Ref	Ref	Ref	Ref	Ref	Ref	Ref
EHI_003380	leucine rich repeat protein, BspA family	2741	13349	T	G/T	Tyr281Asp	Ref	heterologous	Ref	Ref	Ref	Ref	Ref	Ref	Ref	Ref	Ref	Ref
EHI_003590	hypothetical protein	2743	12629	A	C	Ile16Leu	Ref	Ref	Non-Ref	Ref	Ref	Ref	Ref	Ref	Ref	Ref	Ref	Ref
EHI_003590	hypothetical protein	2743	12769	A	A/T	-	heterologous	Ref	Ref	Ref	Ref	Ref	Ref	Ref	Ref	Ref	Ref	Ref
EHI_003690	hypothetical protein	2746	1905	A	T	Gln33Leu	Ref	Ref	Ref	Ref	Non-Ref	Ref	Ref	Ref	Ref	Ref	Ref	Ref
EHI_003690	hypothetical protein	2746	1914	G	C	Gly36Ala	Ref	Ref	Ref	Ref	Non-Ref	Ref	Ref	Ref	Ref	Ref	Ref	Ref
EHI_003690	hypothetical protein	2746	2388	A	G	-	Non-Ref	Ref	Ref	Ref	Ref	Ref	Ref	Ref	Ref	Ref	Ref	Ref
EHI_003690	hypothetical protein	2746	2478	T	T/C	-	Ref	heterologous	Ref	Ref	Ref	Ref	Ref	Ref	Ref	Ref	Ref	Ref
EHI_003690	hypothetical protein	2746	2481	A	A/T	Arg202Ser	Ref	heterologous	Ref	Ref	Ref	Ref	Ref	Ref	Ref	Ref	Ref	Ref
EHI_003690	hypothetical protein	2746	2507	A	G	Asn211Ser	Non-Ref	Non-Ref	Ref	Ref	Ref	Ref	Ref	Ref	Ref	Ref	Ref	Ref
EHI_003690	hypothetical protein	2746	2694	A	T	Lys273Asn	Ref	Ref	Ref	Ref	Non-Ref	Ref	Ref	Ref	Ref	Ref	Ref	Ref
EHI_003690	hypothetical protein	2746	2737	G	G/A	Gly288Arg	Ref	heterologous	Ref	Ref	Ref	Ref	Ref	Ref	Ref	Ref	Ref	Ref
EHI_003690	hypothetical protein	2746	2781	T	C/T	-	Ref	Ref	heterologous	Ref	Ref	Ref	Ref	Ref	Ref	Ref	Ref	Ref
EHI_003690	hypothetical protein	2746	2894	A	T	Asp340Val	Non-Ref	Ref	Ref	Ref	Ref	Ref	Ref	Ref	Ref	Ref	Ref	Ref
EHI_003690	hypothetical protein	2746	3050	C	A	Pro392His	Ref	Ref	Ref	Ref	Non-Ref	Ref	Ref	Ref	Ref	Ref	Ref	Ref
EHI_003690	hypothetical protein	2746	3051	C	T	-	Ref	Ref	Ref	Ref	Non-Ref	Ref	Ref	Ref	Ref	Ref	Ref	Ref
EHI_003790	leucine rich repeat protein, BspA family	2747	1170	G	T	Glu31Stp	Ref	Non-Ref	Ref	Ref	Ref	Ref	Ref	Ref	Ref	Ref	Ref	Ref
EHI_003790	leucine rich repeat protein, BspA family	2747	1172	A	T	Glu31Asp	Ref	Non-Ref	Ref	Ref	Ref	Ref	Ref	Ref	Ref	Ref	Ref	Ref
EHI_003890	cyclin family protein	2749	7320	G	A	-	Ref	Ref	Non-Ref	Ref	Non-Ref	Non-Ref	Non-Ref	Non-Ref	Non-Ref	Non-Ref	Non-Ref	Non-Ref
EHI_003920	hypothetical protein, conserved domain containing	2749	13079	C	T	-	Ref	Ref	Ref	Ref	Non-Ref	Non-Ref	Non-Ref	Ref	Ref	Non-Ref	Non-Ref	Non-Ref
EHI_003920	hypothetical protein, conserved domain containing	2749	13757	G	A	Val610Ile	Ref	Non-Ref	Ref	Ref	Ref	Non-Ref	Non-Ref	Ref	Ref	Non-Ref	Non-Ref	Non-Ref
EHI_003930	I/LWEQ domain protein	2749	15811	T	C	Phe504Leu	Ref	Non-Ref	Non-Ref	Ref	Non-Ref	Non-Ref	Non-Ref	Non-Ref	Non-Ref	Non-Ref	Non-Ref	Non-Ref
EHI_003940	ribosomal protein S4, putative	2749	18072	A	T	Lys125Stp	Ref	Ref	Ref	Ref	Ref	Ref	Ref	Ref	Ref	Ref	Ref	Ref
EHI_003940	ribosomal protein S4, putative	2749	18236	T	C	-	Ref	Ref	Ref	Ref	Non-Ref	Non-Ref	Ref	Ref	Ref	Ref	Non-Ref	Non-Ref
EHI_003940	ribosomal protein S4, putative	2749	18593	T	C	-	Non-Ref	Ref	Ref	Ref	Ref	Ref	Ref	Ref	Ref	Ref	Ref	Ref
EHI_004050	hypothetical protein	2751	433	T	C	Thr165Ala	Ref	Non-Ref	Ref	Ref	Ref	Ref	Ref	Ref	Ref	Ref	Ref	Ref
EHI_004050	hypothetical protein	2751	525	C	G	Arg134Thr	Ref	Ref	Ref	Ref	Ref	Ref	Ref	Ref	Ref	Ref	Ref	Ref
EHI_004050	hypothetical protein	2751	537	C	G	Ser130Thr	Ref	Ref	Ref	Ref	Ref	Ref	Ref	Ref	Ref	Ref	Ref	Ref
EHI_004050	hypothetical protein	2751	545	G	T	Asn127Lys	Ref	Ref	Ref	Ref	Ref	Ref	Ref	Ref	Ref	Ref	Ref	Ref
EHI_004050	hypothetical protein	2751	556	G	T	Gln124Lys	Ref	Ref	Ref	Ref	Ref	Ref	Ref	Ref	Ref	Ref	Ref	Ref
EHI_004050	hypothetical protein	2751	601	C	T	Gly109Ser	Ref	Ref	Ref	Ref	Ref	Ref	Ref	Ref	Ref	Ref	Ref	Ref
EHI_004050	hypothetical protein	2751	637	A	T	Leu97Ile	Ref	Ref	Ref	Ref	Ref	Ref	Ref	Ref	Ref	Ref	Ref	Ref
EHI_004050	hypothetical protein	2751	668	C	T	-	Ref	Ref	Ref	Ref	Ref	Ref	Ref	Ref	Ref	Ref	Ref	Ref
EHI_004050	hypothetical protein	2751	669	T	G	Lys86Thr	Ref	Ref	Ref	Ref	Ref	Ref	Ref	Ref	Ref	Ref	Ref	Ref
EHI_004050	hypothetical protein	2751	670	T	C	Lys86Glu	Ref	Ref	Ref	Ref	Ref	Ref	Ref	Ref	Ref	Ref	Ref	Ref
EHI_004050	hypothetical protein	2751	693	T	G	Asn78Thr	Ref	Ref	Ref	Ref	Ref	Ref	Ref	Ref	Ref	Ref	Ref	Ref
EHI_004050	hypothetical protein	2751	700	C	G	Glu76Gln	Ref	Ref	Ref	Ref	Ref	Ref	Ref	Ref	Ref	Ref	Ref	Ref
EHI_004050	hypothetical protein	2751	701	A	T	Asp75Glu	Ref	Ref	Ref	Ref	Ref	Ref	Ref	Ref	Ref	Ref	Ref	Ref
EHI_004050	hypothetical protein	2751	719	A	G	-	Ref	Ref	Ref	Ref	Ref	Ref	Ref	Ref	Ref	Ref	Ref	Ref
EHI_004060	hypothetical protein	2751	1771	T	C	Ile142Thr	Ref	Non-Ref	Ref	Ref	Ref	Non-Ref	Non-Ref	Ref	Ref	Ref	Ref	Non-Ref
EHI_004390	protein kinase domain containing protein	2752	35045	C	A	Gln222Lys	Ref	Non-Ref	Ref	Ref	Ref	heterologous	heterologous	Ref	Ref	heterologous	heterologous	heterologous
EHI_004390	protein kinase domain containing protein	2752	35409	A	A/G	Glu343Gly	Ref	Ref	heterologous	Ref	Ref	Ref	heterologous	Ref	Ref	Ref	Ref	heterologous
EHI_004420	hypothetical protein	2752	41828	C	G	Val437Leu	heterologous	Non-Ref	Non-Ref	Ref	Non-Ref	Non-Ref	heterologous	Ref	Ref	Non-Ref	heterologous	heterologous
EHI_004420	hypothetical protein	2752	42423	G	A	-	Ref	Non-Ref	heterologous	Ref	Ref	Non-Ref	heterologous	Ref	Ref	Non-Ref	heterologous	heterologous
EHI_004590	coatomer complex subunit, putative	2752	78107	T	C	-	Non-Ref	Non-Ref	Non-Ref	Ref	Ref	heterologous	Non-Ref	Non-Ref	Non-Ref	Non-Ref	Non-Ref	Non-Ref
EHI_004570	ser/thr protein phosphatase 5, putative	2752	75154	T	C/T	-	Ref	heterologous	Ref	Ref	Ref	Ref	heterologous	Ref	Ref	Ref	Ref	Ref
EHI_004640	vesicle-fusing ATPase, putative	2752	88441	C	T	-	Ref	Non-Ref	Non-Ref	Ref	Ref	Ref	Non-Ref	Non-Ref	Non-Ref	Non-Ref	Non-Ref	Non-Ref
EHI_004600	hydroxylamine reductase, putative	2752	80996	T	C	-	Ref	Ref	Non-Ref	Ref	Ref	Ref	Non-Ref	Ref	Ref	Ref	Non-Ref	Non-Ref
EHI_004530	hypothetical protein, conserved	2752	65983	G	A/G	-	Ref	Ref	Ref	Ref	heterologous	Ref	Ref	Ref	Ref	Ref	Ref	Ref
EHI_004520	hypothetical protein	2752	63715	A	C	Ile118Leu	Non-Ref	Ref	Ref	Ref	Ref	Ref	Ref	Ref	Ref	Ref	Ref	Ref
EHI_004360	leucine rich repeat protein, BspA family	2752	31034	T	C	-	Ref	Non-Ref	Ref	Ref	Ref	Non-Ref	Non-Ref	Non-Ref	Non-Ref	Non-Ref	Non-Ref	Non-Ref
EHI_004180	hypothetical protein	2752	5685	G	C	Leu837Val	Non-Ref	Non-Ref	Non-Ref	Ref	Ref	Non-Ref	Non-Ref	Non-Ref	Non-Ref	Ref	Non-Ref	Non-Ref
EHI_004340	serine-threonine-isoleucine rich protein, putative	2752	16429	A	G	Tyr154Cys	Ref	Ref	Ref	Ref	Ref	Ref	Ref	Ref	Ref	Ref	Ref	Ref
EHI_004340	serine-threonine-isoleucine rich protein, putative	2752	18693	A	C	Ser909Arg	Non-Ref	Ref	Non-Ref	Ref	Ref	Ref	heterologous	Ref	Ref	Ref	heterologous	heterologous
EHI_004340	serine-threonine-isoleucine rich protein, putative	2752	18888	G	G/A	Glu974Lys	Ref	heterologous	Ref	Ref	Ref	Ref	Ref	Ref	Ref	heterologous	heterologous	Ref
EHI_004340	serine-threonine-isoleucine rich protein, putative	2752	18891	C	C/G	His975Asp	Ref	heterologous	Ref	Ref	Ref	Ref	Ref	Ref	Ref	Ref	Ref	Ref
EHI_004340	serine-threonine-isoleucine rich protein, putative	2752	18913	C	A/C	Ala982Glu	Ref	heterologous	heterologous	Ref	Ref	Ref	Ref	Ref	Ref	Ref	Ref	Ref
EHI_004340	serine-threonine-isoleucine rich protein, putative	2752	18980	A	A/C	Lys1004Asn	Ref	heterologous	Ref	Ref	Ref	Ref	Ref	Ref	Ref	Ref	Ref	Ref
EHI_004340	serine-threonine-isoleucine rich protein, putative	2752	19256	G	A	-	Ref	Non-Ref	Ref	Ref	Ref	Ref	Ref	Ref	Ref	Ref	Ref	Ref
EHI_004340	serine-threonine-isoleucine rich protein, putative	2752	19393	A	A/G	Asn1142Ser	Ref	heterologous	Ref	Ref	Ref	Ref	Ref	Ref	Ref	Ref	Ref	Ref
EHI_004340	serine-threonine-isoleucine rich protein, putative	2752	19412	C	C/T	-	Ref	heterologous	Ref	Ref	Ref	Ref	Ref	Ref	Ref	Ref	Ref	Ref
EHI_004340	serine-threonine-isoleucine rich protein, putative	2752	19414	G	A/G	Ser1149Asn	Ref	heterologous	Ref	Ref	Ref	Ref	Ref	Ref	Ref	Ref	Ref	Ref
EHI_004340	serine-threonine-isoleucine rich protein, putative	2752	21003	A	T	Lys1679Stp	Ref	Ref	Ref	Ref	Ref	Ref	Ref	Ref	Ref	Ref	Ref	Ref
EHI_004460	hypothetical protein	2752	53304	T	A	Phe28Tyr	Ref	Ref	Ref	Ref	Ref	Ref	Ref	Ref	Ref	Ref	Ref	Ref
EHI_004960	bystin, putative	2753	43988	A	G	Ile178Val	Ref	Non-Ref	Ref	Ref	Ref	heterologous	heterologous	Ref	Ref	heterologous	heterologous	heterologous
EHI_004960	bystin, putative	2753	44081	G	A/G	Val209Ile	Ref	heterologous	heterologous	Ref	Ref	heterologous	heterologous	Ref	Ref	heterologous	heterologous	heterologous
EHI_004950	hypothetical protein	2753	43029	T	G	Lys68Thr	Ref	Non-Ref	Non-Ref	Ref	Ref	Non-Ref	Non-Ref	Non-Ref	Non-Ref	heterologous	Non-Ref	Non-Ref
EHI_004950	hypothetical protein	2753	43120	T	C	Lys38Glu	Ref	Non-Ref	Ref	Ref	Ref	Ref	heterologous	heterologous	heterologous	Ref	heterologous	heterologous
EHI_004930	hypothetical protein	2753	41778	G	A	Cys54Tyr	Non-Ref	Ref	Ref	Ref	Ref	Ref	Ref	Ref	Ref	Ref	Ref	Ref
EHI_004910	hypothetical protein	2753	38544	T	C	-	Ref	Non-Ref	Ref	Ref	Ref	heterologous	Ref	heterologous	heterologous	Non-Ref	heterologous	Ref
EHI_004880	hypothetical protein	2753	32778	A	G	Ile220Thr	Non-Ref	Non-Ref	Ref	Ref	Ref	Ref	Ref	Non-Ref	Non-Ref	Ref	Ref	Ref
EHI_004870	hypothetical protein	2753	29939	A	G	Lys17Glu	Ref	Non-Ref	Ref	Ref	Ref	Ref	Ref	Ref	Ref	Ref	Ref	Ref
EHI_004820	hypothetical protein	2753	19561	C	T	Arg152His	Ref	Non-Ref	Ref	Ref	Ref	Ref	Ref	Ref	Ref	Ref	Ref	Ref
EHI_004740	hypothetical protein	2753	10285	G	A	-	Ref	Non-Ref	Ref	Ref	Ref	Ref	Ref	Ref	Ref	Ref	Ref	Ref
EHI_004990	ankyrin, putative	2753	48406	C	T	Ser386Leu	Ref	Non-Ref	Ref	Ref	Ref	Ref	Ref	Ref	Ref	Ref	Ref	Ref
EHI_005020	F-actin capping protein beta subunit, putative	2753	52533	T	G/T	Ile177Leu	Ref	heterologous	Ref	Ref	Ref	Ref	Ref	Ref	Ref	Ref	Ref	Ref
EHI_005050	sucrose transporter, putative	2753	56425	A	G	Met450Thr	Ref	Ref	Ref	Ref	Ref	Ref	Ref	Ref	Ref	Ref	Ref	Ref
EHI_005090	hypothetical protein	2753	62928	C	T	-	Ref	Non-Ref	Ref	Ref	Ref	Ref	Ref	Ref	Ref	Ref	Non-Ref	Ref
EHI_005150	hypothetical protein, conserved	2753	72431	T	A/T	-	Ref	Ref	Ref	Ref	Ref	Ref	Ref	Ref	Ref	Ref	Ref	Ref
EHI_005150	hypothetical protein, conserved	2753	73948	A	A/G	Glu851Gly	Ref	Ref	Ref	Ref	Ref	Ref	Ref	Ref	Ref	Ref	Ref	Ref
EHI_005160	hypothetical protein	2753	76130	A	A/C	Ser136Arg	Ref	heterologous	Ref	Ref	Ref	Ref	Ref	Ref	Ref	Ref	Ref	Ref
EHI_005160	hypothetical protein	2753	76252	C	T/C	-	Ref	heterologous	Ref	Ref	Ref	Ref	Ref	Ref	Ref	Ref	Ref	Ref
EHI_005260	surface antigen ariel1, putative	2756	1309	T	C/T	-	heterologous	Ref	Ref	Ref	Ref	Ref	Ref	Ref	Ref	Ref	Ref	Ref
EHI_005260	surface antigen ariel1, putative	2756	1478	C	C/T	Gly203Glu	heterologous	Ref	Ref	Ref	Ref	Ref	Ref	Ref	Ref	Ref	Ref	Ref
EHI_005260	surface antigen ariel1, putative	2756	1574	C	T/C	Gly171Glu	heterologous	Ref	Ref	Ref	Ref	Ref	Ref	Ref	Ref	Ref	Ref	Ref
EHI_005260	surface antigen ariel1, putative	2756	1583	T	G	Glu168Ala	heterologous	Ref	Ref	Ref	Non-Ref	Ref	Ref	Ref	Ref	Ref	Ref	Ref
EHI_005260	surface antigen ariel1, putative	2756	1691	G	A	Ala132Val	heterologous	Ref	Ref	Non-Ref	Non-Ref	Ref	Ref	Ref	Ref	Ref	Ref	Ref
EHI_005260	surface antigen ariel1, putative	2756	1869	C	C/G	Glu73Gln	Ref	heterologous	Ref	Ref	Ref	Ref	Ref	Ref	Ref	Ref	Ref	Ref
EHI_005260	surface antigen ariel1, putative	2756	1927	A	G/A	-	Ref	Ref	heterologous	Ref	Ref	Ref	Ref	Ref	Ref	Ref	Ref	Ref
EHI_005260	surface antigen ariel1, putative	2756	1966	C	T/C	Met40Ile	Ref	Ref	heterologous	Ref	Ref	Ref	Ref	Ref	Ref	Ref	Ref	Ref
EHI_005657	hypothetical protein	2756	3670	A	A/T	-	heterologous	heterologous	Ref	Ref	Ref	heterologous	heterologous	heterologous	heterologous	heterologous	heterologous	heterologous
EHI_005657	hypothetical protein	2756	3772	A	A/G	-	heterologous	Ref	Ref	Ref	Ref	Ref	Ref	Ref	Ref	Ref	Ref	Ref
EHI_005657	hypothetical protein	2756	4388	G	C	Glu740Gln	Non-Ref	Non-Ref	Ref	Ref	Ref	Ref	Ref	Ref	Ref	Ref	Ref	Ref
EHI_005880	hypothetical protein	2766	8885	G	A	Leu481Phe	Ref	Non-Ref	Non-Ref	Ref	Ref	Non-Ref	Non-Ref	Non-Ref	Non-Ref	Non-Ref	heterologous	Non-Ref
EHI_005880	hypothetical protein	2766	9073	A	T	Phe418Tyr	heterologous	Non-Ref	Non-Ref	Ref	Ref	Non-Ref	Non-Ref	Non-Ref	Non-Ref	Non-Ref	heterologous	Non-Ref
EHI_005880	hypothetical protein	2766	9866	T	T/C	Ile154Val	Ref	heterologous	Ref	Ref	Ref	Ref	Ref	Ref	Ref	heterologous	Ref	Ref
EHI_005870	proteasome regulatory subunit, putative	2766	8565	T	T/C	-	Ref	heterologous	Ref	Ref	Ref	Non-Ref	Ref	Non-Ref	Non-Ref	Non-Ref	heterologous	Non-Ref
EHI_006010	hypothetical protein, conserved	2766	29909	A	A/G	-	heterologous	Ref	Ref	Ref	Ref	Ref	Ref	Non-Ref	Non-Ref	Non-Ref	Ref	Ref
EHI_006090	hypothetical protein	2766	39253	T	C	-	Ref	Ref	Ref	Ref	Ref	Ref	Ref	Ref	Ref	Ref	Ref	Ref
EHI_006140	Rho guanine nucleotide exchange factor, putative	2766	49198	T	G	-	Ref	Ref	Ref	Ref	Ref	Ref	Ref	Ref	Ref	Ref	Ref	Ref
EHI_006140	Rho guanine nucleotide exchange factor, putative	2766	49199	T	A	Ser12Thr	Ref	Ref	Ref	Ref	Ref	Ref	Ref	Ref	Ref	Ref	Ref	Ref
EHI_006020	hypothetical protein	2766	31448	A	G	-	Ref	Ref	Ref	Ref	Ref	Ref	Ref	Ref	Ref	Ref	Ref	Ref
EHI_006310	leucine rich repeat protein, BspA family	2768	810	T	C	Val55Ala	Non-Ref	Ref	Ref	Ref	Ref	Ref	Ref	Ref	Ref	Ref	Ref	Ref
EHI_006310	leucine rich repeat protein, BspA family	2768	863	A	C/A	Ile73Leu	Ref	heterologous	heterologous	Ref	Ref	Ref	Ref	Ref	Ref	Ref	Ref	Ref
EHI_006310	leucine rich repeat protein, BspA family	2768	1081	G	A	-	Non-Ref	Ref	Ref	Ref	Ref	Ref	Ref	Ref	Ref	Ref	Ref	Ref
EHI_006330	hypothetical protein	2768	3286	T	T/C	Phe101Leu	Ref	heterologous	Ref	Ref	Ref	Ref	Ref	Ref	Ref	Ref	Ref	Ref
EHI_007040	hypothetical protein	2771	74679	T	C	Tyr746His	Non-Ref	Non-Ref	Non-Ref	Ref	Ref	Non-Ref	Non-Ref	Non-Ref	Non-Ref	Non-Ref	Non-Ref	Non-Ref
EHI_007010	hypothetical protein	2771	67566	A	G	-	Ref	Ref	Non-Ref	Ref	Ref	Ref	Ref	Ref	Ref	Ref	Ref	Ref
EHI_007010	hypothetical protein	2771	68090	A	G	Asn783Ser	Ref	Non-Ref	Ref	Ref	Ref	Ref	Ref	Ref	Ref	Ref	Ref	Ref
EHI_007010	hypothetical protein	2771	69296	T	G	Ile1185Arg	Ref	Ref	Ref	Ref	Ref	Ref	Ref	Ref	Ref	Ref	Ref	Ref
EHI_006990	hypothetical protein	2771	63287	T	C	Lys110Glu	Ref	Ref	Non-Ref	Ref	Non-Ref	Ref	Non-Ref	Ref	Ref	Non-Ref	Non-Ref	Non-Ref
EHI_006990	hypothetical protein	2771	63290	C	C/T	Asp109Asn	Ref	Ref	Ref	Ref	Ref	Ref	Ref	Ref	Ref	Ref	Ref	Ref
EHI_006990	hypothetical protein	2771	63292	C	T	Ser108Asn	Ref	Ref	Non-Ref	Ref	Non-Ref	Ref	Non-Ref	Ref	Ref	Ref	Ref	Non-Ref
EHI_006990	hypothetical protein	2771	63416	T	C	Ile67Val	Ref	Ref	Ref	Ref	Non-Ref	Ref	Non-Ref	Ref	Ref	Ref	Ref	Non-Ref
EHI_006990	hypothetical protein	2771	63582	G	A	-	Ref	Non-Ref	Ref	Ref	Non-Ref	Ref	Non-Ref	Ref	Ref	Non-Ref	Non-Ref	Non-Ref
EHI_006980	Gal/GalNAc lectin subunit Igl1	2771	57754	C	T	Gly1033Glu	Ref	Non-Ref	Ref	Ref	Ref	Ref	Ref	Ref	Ref	Ref	Ref	Ref
EHI_006980	Gal/GalNAc lectin subunit Igl2	2771	58208	T	C	Lys882Glu	Ref	Ref	Non-Ref	Ref	Ref	Ref	Non-Ref	Ref	Ref	Non-Ref	Ref	Non-Ref
EHI_006980	Gal/GalNAc lectin subunit Igl3	2771	58233	A	G	-	Ref	Non-Ref	Ref	Ref	Ref	Ref	Ref	Ref	Ref	heterologous	Ref	Ref
EHI_006980	Gal/GalNAc lectin subunit Igl4	2771	58450	A	T	Phe801Tyr	Ref	Non-Ref	Ref	Ref	Ref	Ref	Ref	Ref	Ref	Ref	Ref	Ref
EHI_006980	Gal/GalNAc lectin subunit Igl5	2771	58561	G	A	Pro764Leu	Ref	Non-Ref	Ref	Ref	Ref	Ref	Ref	Ref	Ref	heterologous	Ref	Ref
EHI_006980	Gal/GalNAc lectin subunit Igl6	2771	58602	T	G	Glu750Asp	Ref	Non-Ref	Ref	Ref	Ref	Ref	Ref	Ref	Ref	Non-Ref	Ref	Ref
EHI_006980	Gal/GalNAc lectin subunit Igl7	2771	58695	T	A	-	Ref	Non-Ref	Ref	Ref	Ref	Ref	Ref	Ref	Ref	Non-Ref	Ref	Ref
EHI_006980	Gal/GalNAc lectin subunit Igl8	2771	58747	T	G	Glu702Ala	Ref	Non-Ref	Ref	Ref	Ref	Ref	Ref	Ref	Ref	Non-Ref	Ref	Ref
EHI_006980	Gal/GalNAc lectin subunit Igl9	2771	58752	G	T	-	Ref	Non-Ref	Ref	Ref	Ref	Ref	Ref	Ref	Ref	Non-Ref	Ref	Ref
EHI_006980	Gal/GalNAc lectin subunit Igl10	2771	58760	T	C	Ile698Val	Ref	Non-Ref	Ref	Ref	Ref	Ref	Ref	Ref	Ref	Non-Ref	Ref	Ref
EHI_006980	Gal/GalNAc lectin subunit Igl11	2771	58851	T	C	-	Ref	Non-Ref	Ref	Ref	Ref	Ref	Ref	Ref	Ref	Ref	Ref	Ref
EHI_006980	Gal/GalNAc lectin subunit Igl12	2771	59169	A	G	-	Ref	Ref	Ref	Ref	Non-Ref	Ref	Ref	Ref	Ref	Ref	Ref	Ref
EHI_006980	Gal/GalNAc lectin subunit Igl13	2771	59174	T	C/T	Ser560Gly	Ref	Ref	Ref	Ref	heterologous	Ref	Ref	Ref	Ref	Ref	Ref	Ref
EHI_006980	Gal/GalNAc lectin subunit Igl14	2771	59176	G	T	Ala559Asp	Ref	Ref	Ref	Ref	Non-Ref	Ref	Ref	Ref	Ref	Ref	Ref	Ref
EHI_006980	Gal/GalNAc lectin subunit Igl15	2771	59187	T	C	-	Ref	Ref	Ref	Ref	Non-Ref	Ref	Ref	Ref	Ref	Ref	Ref	Ref
EHI_006980	Gal/GalNAc lectin subunit Igl16	2771	59250	T	T/G	-	Ref	Ref	Ref	Ref	heterologous	Ref	Non-Ref	Ref	Ref	Non-Ref	Ref	Non-Ref
EHI_006980	Gal/GalNAc lectin subunit Igl17	2771	59283	A	G/A	-	Ref	Ref	Ref	Ref	heterologous	Ref	Ref	Ref	Ref	Ref	Ref	Ref
EHI_006980	Gal/GalNAc lectin subunit Igl18	2771	59287	C	C/T	Gly522Glu	Ref	Ref	Ref	Ref	heterologous	Ref	Ref	Ref	Ref	Ref	Ref	Ref
EHI_006980	Gal/GalNAc lectin subunit Igl19	2771	59297	T	C/T	Thr519Ala	Ref	Ref	Ref	Ref	heterologous	Ref	Ref	Ref	Ref	Ref	Ref	Ref
EHI_006980	Gal/GalNAc lectin subunit Igl20	2771	59299	C	T	Arg518Lys	Ref	Ref	Ref	Ref	Non-Ref	Ref	Ref	Ref	Ref	Ref	Ref	Ref
EHI_006980	Gal/GalNAc lectin subunit Igl21	2771	59301	T	C	-	Ref	Ref	Ref	Ref	Non-Ref	Ref	Ref	Ref	Ref	Ref	Ref	Ref
EHI_006980	Gal/GalNAc lectin subunit Igl22	2771	59310	T	A/T	-	Ref	Ref	Ref	Ref	heterologous	Ref	Ref	Ref	Ref	Ref	Ref	Ref
EHI_006980	Gal/GalNAc lectin subunit Igl23	2771	59319	G	T/G	-	Ref	Ref	Ref	Ref	heterologous	Ref	Ref	Ref	Ref	Ref	Ref	Ref
EHI_006980	Gal/GalNAc lectin subunit Igl24	2771	59323	G	T/G	Thr510Lys	Ref	Ref	Ref	Ref	heterologous	Ref	Ref	Ref	Ref	Ref	Ref	Ref
EHI_006980	Gal/GalNAc lectin subunit Igl25	2771	59324	T	C/T	Thr510Ala	Ref	Ref	Ref	Ref	heterologous	Ref	Ref	Ref	Ref	Ref	Ref	Ref
EHI_006980	Gal/GalNAc lectin subunit Igl26	2771	59369	G	A/G	His495Tyr	Ref	Ref	Ref	Ref	heterologous	Ref	Ref	Ref	Ref	Ref	Ref	Ref
EHI_006980	Gal/GalNAc lectin subunit Igl27	2771	59394	T	C/T	-	Ref	Ref	Ref	Ref	heterologous	Ref	Ref	Ref	Ref	Ref	Ref	Ref
EHI_006980	Gal/GalNAc lectin subunit Igl28	2771	59395	G	T/G	Ser486Stp	Ref	Ref	Ref	Ref	heterologous	Ref	Ref	Ref	Ref	Ref	Ref	Ref
EHI_006980	Gal/GalNAc lectin subunit Igl29	2771	59396	A	T/A	Ser486Thr	Ref	Ref	Ref	Ref	heterologous	Ref	Ref	Ref	Ref	Ref	Ref	Ref
EHI_006980	Gal/GalNAc lectin subunit Igl30	2771	59406	T	G/T	Leu482Phe	Ref	heterologous	Ref	Ref	Ref	Ref	Ref	Ref	Ref	Ref	Ref	Ref
EHI_006980	Gal/GalNAc lectin subunit Igl31	2771	59407	A	T/A	Leu482Stp	Ref	heterologous	Ref	Ref	Ref	Ref	Ref	Ref	Ref	Ref	Ref	Ref
EHI_006980	Gal/GalNAc lectin subunit Igl32	2771	59408	A	C/A	Leu482Val	Ref	heterologous	Ref	Ref	heterologous	Ref	Ref	Ref	Ref	Ref	Ref	Ref
EHI_006980	Gal/GalNAc lectin subunit Igl34	2771	59421	A	G/A	-	Ref	Ref	Ref	Ref	heterologous	Ref	Ref	Ref	Ref	Ref	Ref	Ref
EHI_006980	Gal/GalNAc lectin subunit Igl35	2771	59427	A	A/T	-	Ref	heterologous	Ref	Ref	heterologous	Ref	Ref	Ref	Ref	Ref	Ref	Ref
EHI_006980	Gal/GalNAc lectin subunit Igl37	2771	59434	G	G/A	Thr473Ile	Ref	heterologous	Ref	Ref	heterologous	Ref	Ref	Ref	Ref	Ref	Ref	Ref
EHI_006980	Gal/GalNAc lectin subunit Igl38	2771	59449	C	T	Gly468Asp	Ref	Non-Ref	Ref	Ref	Non-Ref	Ref	Ref	Ref	Ref	Ref	Ref	Ref
EHI_006980	Gal/GalNAc lectin subunit Igl39	2771	59451	T	A	Lys467Asn	Ref	Non-Ref	Ref	Ref	Non-Ref	Ref	Ref	Ref	Ref	Ref	Ref	Ref
EHI_006980	Gal/GalNAc lectin subunit Igl40	2771	59452	T	C/T	Lys467Arg	Ref	heterologous	Ref	Ref	Ref	Ref	Ref	Ref	Ref	Ref	Ref	Ref
EHI_006980	Gal/GalNAc lectin subunit Igl41	2771	59459	C	T/C	Val465Ile	Ref	heterologous	Ref	Ref	Ref	Ref	Ref	Ref	Ref	Ref	Ref	Ref
EHI_006980	Gal/GalNAc lectin subunit Igl42	2771	59461	C	G	Ser464Thr	Ref	Non-Ref	Ref	Ref	Non-Ref	Ref	Ref	Ref	Ref	Ref	Ref	Ref
EHI_006980	Gal/GalNAc lectin subunit Igl43	2771	59463	G	G/A	-	Ref	heterologous	Ref	Ref	Ref	Ref	Ref	Ref	Ref	Ref	Ref	Ref
EHI_006980	Gal/GalNAc lectin subunit Igl44	2771	59484	G	A	-	Ref	Non-Ref	Ref	Ref	Non-Ref	Ref	Ref	Ref	Ref	Ref	Ref	Ref
EHI_006980	Gal/GalNAc lectin subunit Igl45	2771	59487	T	C	-	Ref	Non-Ref	Ref	Ref	heterologous	Ref	Ref	Ref	Ref	Ref	Ref	Ref
EHI_006980	Gal/GalNAc lectin subunit Igl47	2771	59506	G	C/G	Thr449Ser	Ref	heterologous	Ref	Ref	heterologous	Ref	Ref	Ref	Ref	Ref	Ref	Ref
EHI_006980	Gal/GalNAc lectin subunit Igl49	2771	59510	T	C	Asn448Asp	Ref	Non-Ref	Ref	Ref	Ref	Ref	Ref	Ref	Ref	Ref	Ref	Ref
EHI_006980	Gal/GalNAc lectin subunit Igl50	2771	59511	A	A/G	-	Ref	heterologous	Ref	Ref	heterologous	Ref	Ref	Ref	Ref	Ref	Ref	Ref
EHI_006980	Gal/GalNAc lectin subunit Igl51	2771	59545	T	A/T	Tyr436Phe	Ref	heterologous	Ref	Ref	heterologous	Ref	Ref	Ref	Ref	Ref	Ref	Ref
EHI_006980	Gal/GalNAc lectin subunit Igl53	2771	59551	T	C/T	Asp434Gly	Ref	Ref	Ref	Ref	heterologous	Ref	Ref	Ref	Ref	Ref	Ref	Ref
EHI_006980	Gal/GalNAc lectin subunit Igl55	2771	59576	G	T	Gln426Lys	Ref	heterologous	Ref	Ref	Non-Ref	Ref	Ref	Ref	Ref	Ref	Ref	Ref
EHI_006980	Gal/GalNAc lectin subunit Igl56	2771	59601	G	A	-	Ref	Ref	Ref	Ref	Non-Ref	Ref	Ref	Ref	Ref	Ref	Ref	Ref
EHI_006980	Gal/GalNAc lectin subunit Igl57	2771	59605	G	T/G	Ser416Stp	Ref	heterologous	Ref	Ref	Ref	Ref	Ref	Ref	Ref	Ref	Ref	Ref
EHI_006980	Gal/GalNAc lectin subunit Igl58	2771	59613	G	A	-	Ref	Non-Ref	Ref	Ref	Ref	Ref	Ref	Ref	Ref	Ref	Ref	Ref
EHI_006980	Gal/GalNAc lectin subunit Igl59	2771	59618	A	G	Phe412Leu	Ref	Non-Ref	Ref	Ref	Ref	Ref	Ref	Ref	Ref	Ref	Ref	Ref
EHI_006980	Gal/GalNAc lectin subunit Igl60	2771	59625	G	G/A	-	Ref	heterologous	Ref	Ref	Ref	Ref	Ref	Ref	Ref	Ref	Ref	Ref
EHI_006980	Gal/GalNAc lectin subunit Igl61	2771	59637	A	A/C	Asn405Lys	Ref	heterologous	Ref	Ref	Ref	Ref	Ref	Ref	Ref	Ref	Ref	Ref
EHI_006980	Gal/GalNAc lectin subunit Igl62	2771	59723	C	C/T	Asp377Asn	Ref	heterologous	Ref	Ref	Ref	Ref	Ref	Ref	Ref	Ref	Ref	Ref
EHI_006980	Gal/GalNAc lectin subunit Igl63	2771	59742	G	T	Ser370Arg	Ref	Ref	Ref	Ref	Non-Ref	Ref	Ref	Ref	Ref	Ref	Ref	Ref
EHI_006980	Gal/GalNAc lectin subunit Igl64	2771	59754	T	C	-	Ref	Non-Ref	Ref	Ref	Non-Ref	Ref	Ref	Ref	Ref	Non-Ref	heterologous	Ref
EHI_006980	Gal/GalNAc lectin subunit Igl65	2771	59757	C	T	-	Ref	Ref	Ref	Ref	Non-Ref	Ref	Ref	Ref	Ref	Ref	Ref	Ref
EHI_006980	Gal/GalNAc lectin subunit Igl66	2771	59771	G	C	Pro361Ala	Ref	Non-Ref	Ref	Ref	Ref	Ref	heterologous	Ref	Ref	Non-Ref	heterologous	heterologous
EHI_006980	Gal/GalNAc lectin subunit Igl67	2771	59812	A	T	Leu347His	Ref	Non-Ref	Ref	Ref	Ref	Ref	Ref	Ref	Ref	heterologous	Ref	Ref
EHI_006980	Gal/GalNAc lectin subunit Igl68	2771	59922	A	G	-	Ref	Non-Ref	Ref	Ref	Ref	Ref	Non-Ref	Ref	Ref	Non-Ref	Ref	Non-Ref
EHI_006980	Gal/GalNAc lectin subunit Igl69	2771	59942	T	C	Asn304Asp	Ref	Non-Ref	Ref	Ref	Ref	Ref	Ref	Ref	Ref	Ref	Ref	Ref
EHI_006980	Gal/GalNAc lectin subunit Igl70	2771	59962	T	G	Asn297Thr	Ref	Non-Ref	Ref	Ref	Ref	Ref	Ref	Ref	Ref	Ref	Ref	Ref
EHI_006980	Gal/GalNAc lectin subunit Igl71	2771	59964	T	A	Glu296Asp	Ref	Non-Ref	Ref	Ref	Ref	Ref	Ref	Ref	Ref	Ref	Ref	Ref
EHI_006980	Gal/GalNAc lectin subunit Igl72	2771	59967	T	A	Glu295Asp	Ref	Non-Ref	Ref	Ref	Ref	Ref	Ref	Ref	Ref	Ref	Ref	Ref
EHI_006980	Gal/GalNAc lectin subunit Igl73	2771	60000	G	A	-	Ref	Non-Ref	Ref	Ref	Ref	Ref	Ref	Ref	Ref	Ref	Ref	Ref
EHI_006980	Gal/GalNAc lectin subunit Igl74	2771	60014	C	T	Asp280Asn	Ref	Non-Ref	Ref	Ref	Ref	Ref	Ref	Ref	Ref	Non-Ref	Ref	Ref
EHI_006980	Gal/GalNAc lectin subunit Igl75	2771	60045	G	A	-	Ref	Non-Ref	Non-Ref	Ref	Ref	Ref	Non-Ref	Ref	Ref	Non-Ref	Ref	Non-Ref
EHI_006980	Gal/GalNAc lectin subunit Igl76	2771	60056	C	T	Ala266Thr	Ref	Non-Ref	Non-Ref	Ref	Ref	Ref	Ref	Ref	Ref	Ref	Ref	Ref
EHI_006980	Gal/GalNAc lectin subunit Igl77	2771	60057	G	A	-	Ref	Non-Ref	Non-Ref	Ref	Ref	Ref	Ref	Ref	Ref	Ref	Ref	Ref
EHI_006980	Gal/GalNAc lectin subunit Igl78	2771	60072	T	C	-	Ref	Non-Ref	Non-Ref	Ref	Ref	Ref	Ref	Ref	Ref	Non-Ref	Ref	Ref
EHI_006980	Gal/GalNAc lectin subunit Igl79	2771	60107	C	T	Val249Ile	Ref	Ref	Non-Ref	Ref	Ref	Ref	Ref	Ref	Ref	Ref	Ref	Ref
EHI_006980	Gal/GalNAc lectin subunit Igl80	2771	60108	A	T	-	Ref	Ref	Non-Ref	Ref	Ref	Ref	Ref	Ref	Ref	Ref	Ref	Ref
EHI_006980	Gal/GalNAc lectin subunit Igl81	2771	60201	C	T	-	Ref	Ref	Non-Ref	Ref	Ref	Ref	Ref	Ref	Ref	Ref	Ref	Ref
EHI_006980	Gal/GalNAc lectin subunit Igl82	2771	60411	A	G	-	Ref	Ref	Ref	Ref	Non-Ref	Ref	Ref	Ref	Ref	Ref	Ref	Ref
EHI_006980	Gal/GalNAc lectin subunit Igl83	2771	60414	T	A	Glu146Asp	Ref	Ref	Ref	Ref	Non-Ref	Ref	Ref	Ref	Ref	Ref	Ref	Ref
EHI_006980	Gal/GalNAc lectin subunit Igl84	2771	60458	T	C	Thr132Ala	Ref	Ref	Ref	Ref	Non-Ref	Ref	Ref	Ref	Ref	Ref	Ref	Ref
EHI_006980	Gal/GalNAc lectin subunit Igl85	2771	60465	C	T	-	Ref	Ref	Ref	Ref	Non-Ref	Ref	Ref	Ref	Ref	Ref	Ref	Ref
EHI_006980	Gal/GalNAc lectin subunit Igl86	2771	60471	T	G	-	Ref	Ref	Ref	Ref	Non-Ref	Ref	Ref	Ref	Ref	Ref	Ref	Ref
EHI_006980	Gal/GalNAc lectin subunit Igl87	2771	60477	T	C	-	Ref	Ref	Ref	Ref	Non-Ref	Ref	Ref	Ref	Ref	Ref	Ref	Ref
EHI_006980	Gal/GalNAc lectin subunit Igl88	2771	60480	T	A	-	Ref	Ref	Ref	Ref	Non-Ref	Ref	Ref	Ref	Ref	Ref	Ref	Ref
EHI_006980	Gal/GalNAc lectin subunit Igl89	2771	60483	A	G	-	Ref	Ref	Ref	Ref	Non-Ref	Ref	Ref	Ref	Ref	Ref	Ref	Ref
EHI_006980	Gal/GalNAc lectin subunit Igl90	2771	60497	T	C	Lys119Glu	Ref	Ref	Ref	Ref	Non-Ref	Ref	Ref	Ref	Ref	Ref	Ref	Ref
EHI_006980	Gal/GalNAc lectin subunit Igl91	2771	60520	A	T	Ile111Asn	Ref	Ref	Ref	Ref	Non-Ref	Ref	Ref	Ref	Ref	Ref	Ref	Ref
EHI_006980	Gal/GalNAc lectin subunit Igl92	2771	60525	T	G	-	Ref	Ref	Ref	Ref	Non-Ref	Ref	Ref	Ref	Ref	Ref	Ref	Ref
EHI_006980	Gal/GalNAc lectin subunit Igl93	2771	60529	T	C	Asn108Ser	Ref	Ref	Ref	Ref	Non-Ref	Ref	Ref	Ref	Ref	Ref	Ref	Ref
EHI_006980	Gal/GalNAc lectin subunit Igl94	2771	60531	G	A	-	Ref	Ref	Ref	Ref	Non-Ref	Ref	Ref	Ref	Ref	Ref	Ref	Ref
EHI_006980	Gal/GalNAc lectin subunit Igl95	2771	60537	G	A	-	Ref	Ref	Ref	Ref	Non-Ref	Ref	Ref	Ref	Ref	Ref	Ref	Ref
EHI_006980	Gal/GalNAc lectin subunit Igl96	2771	60541	A	T	Val104Glu	Ref	Ref	Ref	Ref	Non-Ref	Ref	Ref	Ref	Ref	Ref	Ref	Ref
EHI_006980	Gal/GalNAc lectin subunit Igl97	2771	60576	T	A	-	Ref	Ref	Ref	Ref	Non-Ref	Ref	Ref	Ref	Ref	Ref	Ref	Ref
EHI_006980	Gal/GalNAc lectin subunit Igl98	2771	60588	G	A	-	Ref	Non-Ref	Ref	Ref	Ref	Ref	Ref	Ref	Ref	Ref	Ref	Ref
EHI_006980	Gal/GalNAc lectin subunit Igl99	2771	60627	T	G	Lys75Asn	Ref	Non-Ref	Ref	Ref	Ref	Ref	Ref	Ref	Ref	Ref	Ref	Ref
EHI_006980	Gal/GalNAc lectin subunit Igl100	2771	60727	G	A	Thr42Ile	Ref	Non-Ref	Ref	Ref	Ref	Ref	Ref	Ref	Ref	Ref	Ref	Ref
EHI_006980	Gal/GalNAc lectin subunit Igl101	2771	60728	T	C	Thr42Ala	Ref	Non-Ref	Ref	Non-Ref	Non-Ref	Ref	Ref	Ref	Ref	Ref	Ref	Ref
EHI_006980	Gal/GalNAc lectin subunit Igl102	2771	60733	G	A	Ala40Val	Ref	Ref	Ref	Non-Ref	Non-Ref	Ref	Ref	Ref	Ref	Ref	Ref	Ref
EHI_006980	Gal/GalNAc lectin subunit Igl103	2771	60786	G	A	-	Ref	Non-Ref	Ref	Ref	Ref	Ref	Ref	Ref	Ref	Ref	Ref	Ref
EHI_006980	Gal/GalNAc lectin subunit Igl104	2771	60787	C	T	Gly22Asp	Ref	Non-Ref	Ref	Ref	Ref	Ref	Ref	Ref	Ref	Ref	Ref	Ref
EHI_006980	Gal/GalNAc lectin subunit Igl105	2771	60789	T	A	-	Ref	Non-Ref	Ref	Ref	Ref	Ref	Ref	Ref	Ref	Ref	Ref	Ref
EHI_006980	Gal/GalNAc lectin subunit Igl106	2771	60795	C	T	-	Ref	Non-Ref	Ref	Ref	Ref	Ref	Ref	Ref	Ref	Ref	Ref	Ref
EHI_006980	Gal/GalNAc lectin subunit Igl107	2771	60804	A	T	-	Ref	Non-Ref	Ref	Ref	Ref	Ref	Ref	Ref	Ref	Ref	Ref	Ref
EHI_006980	Gal/GalNAc lectin subunit Igl108	2771	60805	G	T	Thr16Asn	Ref	Non-Ref	Ref	Ref	Ref	Ref	Ref	Ref	Ref	Ref	Ref	Ref
EHI_006960	hypothetical protein	2771	55789	G	A	-	Ref	Non-Ref	Non-Ref	Ref	Ref	Ref	Non-Ref	Ref	Ref	Non-Ref	Non-Ref	Non-Ref
EHI_006950	hypothetical protein, conserved	2771	53804	A	G	Val492Ala	Non-Ref	Ref	Ref	Ref	Ref	Ref	Ref	Ref	Ref	Ref	Non-Ref	Ref
EHI_006950	hypothetical protein, conserved	2771	55134	C	T	Gly49Arg	Ref	Non-Ref	Ref	Ref	Ref	Ref	Ref	Ref	Ref	Non-Ref	Ref	Ref
EHI_006810	14-3-3 protein 3	2771	31880	G	A	Val40Ile	Ref	Ref	Non-Ref	Ref	Ref	Ref	Non-Ref	Ref	Ref	Ref	Ref	Non-Ref
EHI_006740	hypothetical protein	2771	20611	G	A	Val343Ile	Non-Ref	Ref	Ref	Ref	Ref	Non-Ref	Ref	Ref	Ref	Ref	Ref	Ref
EHI_006700	thioredoxin, putative	2771	14575	T	C	-	Ref	Non-Ref	Ref	Ref	Ref	Non-Ref	Ref	Ref	Ref	Non-Ref	Non-Ref	Ref
EHI_006700	thioredoxin, putative	2771	14644	A	A/G	-	Ref	Ref	Ref	Ref	Ref	Ref	Ref	Ref	Ref	Ref	Ref	Ref
EHI_006690	DNA polymerase delta catalytic subunit, putative	2771	12213	T	A	Thr464Ser	Ref	Ref	Ref	Ref	Ref	Ref	Ref	Ref	Ref	Ref	Ref	Ref
EHI_006690	DNA polymerase delta catalytic subunit, putative	2771	12646	G	A	-	Ref	Non-Ref	Non-Ref	Ref	Ref	Ref	Non-Ref	Ref	Ref	Non-Ref	Non-Ref	Non-Ref
EHI_006690	DNA polymerase delta catalytic subunit, putative	2771	12725	C	T	Arg293Lys	Ref	Non-Ref	Ref	Ref	Ref	Ref	Non-Ref	Ref	Ref	Non-Ref	Non-Ref	Non-Ref
EHI_007140	hypothetical protein	2773	335	T	T/G	-	heterologous	Ref	Ref	Ref	Ref	Ref	Ref	Ref	Ref	Ref	Ref	Ref
EHI_007140	hypothetical protein	2773	464	C	C/T	-	Ref	heterologous	Ref	Ref	heterologous	Ref	Ref	Ref	Ref	Ref	Ref	Ref
EHI_007140	hypothetical protein	2773	521	A	T/A	Asn84Lys	Ref	heterologous	Ref	Ref	Ref	Ref	Ref	Ref	Ref	Ref	Ref	Ref
EHI_007140	hypothetical protein	2773	561	C	T	Gly71Glu	Ref	Non-Ref	Ref	Ref	Ref	Ref	Ref	Non-Ref	Non-Ref	Ref	Ref	Ref
EHI_007140	hypothetical protein	2773	638	G	A/G	-	Ref	Ref	Ref	Ref	heterologous	Ref	Ref	Ref	Ref	Ref	Ref	Ref
EHI_007330	beta-N-acetylhexosaminidase, beta subunit	2773	22887	G	A	Ser235Leu	Ref	Ref	Ref	Ref	Ref	Ref	Ref	Ref	Ref	Ref	Ref	Ref
EHI_007330	beta-N-acetylhexosaminidase, beta subunit	2773	23528	G	G/A	-	heterologous	Ref	Ref	Ref	Ref	Ref	Ref	heterologous	heterologous	Ref	Ref	Ref
EHI_007310	myb-like DNA-binding domain containing protein	2773	15275	C	T	Pro8Ser	Non-Ref	Ref	Ref	Ref	Ref	Ref	Ref	heterologous	heterologous	heterologous	heterologous	Ref
EHI_007310	myb-like DNA-binding domain containing protein	2773	15430	A	G	-	Ref	Non-Ref	Ref	Ref	Ref	Ref	Ref	Ref	Ref	Ref	Ref	Ref
EHI_008230	heat shock transcription factor, putative	2776	91680	T	A	Leu92Stp	Ref	Ref	Ref	Ref	Ref	Ref	Ref	Ref	Ref	Ref	Ref	Ref
EHI_008150	hypothetical protein	2776	76612	T	C	Ile50Thr	Ref	Non-Ref	Ref	Ref	Ref	Non-Ref	Non-Ref	Non-Ref	Non-Ref	Non-Ref	Ref	Non-Ref
EHI_008150	hypothetical protein	2776	76911	T	C	-	Ref	Non-Ref	Non-Ref	Ref	Ref	Non-Ref	Non-Ref	Non-Ref	Non-Ref	Non-Ref	Ref	Non-Ref
EHI_008130	Myb family DNA-binding protein, SHAQKYF family	2776	74108	T	A	Trp79Arg	Ref	Ref	Ref	Ref	Ref	Ref	Ref	Ref	Ref	Ref	Ref	Ref
EHI_008130	Myb family DNA-binding protein, SHAQKYF family	2776	74109	G	C	Trp79Ser	Ref	Ref	Ref	Ref	Ref	Ref	Ref	Ref	Ref	Ref	Ref	Ref
EHI_008120	hypothetical protein	2776	71513	A	G	-	Ref	Ref	Non-Ref	Ref	Ref	Ref	Non-Ref	Ref	Ref	Ref	Non-Ref	Non-Ref
EHI_007640	hypothetical protein, conserved	2776	16933	A	A/G	Lys578Arg	Ref	heterologous	Ref	Ref	Ref	Ref	Ref	Ref	Ref	Ref	Ref	Ref
EHI_007640	hypothetical protein, conserved	2776	16934	G	G/A	-	Ref	heterologous	Ref	Ref	Ref	Ref	Ref	Ref	Ref	Ref	Ref	Ref
EHI_007640	hypothetical protein, conserved	2776	16987	A	G	Lys596Arg	Non-Ref	Non-Ref	Ref	Ref	Ref	Ref	Ref	Ref	Ref	Ref	Ref	Ref
EHI_007640	hypothetical protein, conserved	2776	16988	G	A	-	Non-Ref	heterologous	Ref	Ref	Ref	Ref	Ref	Ref	Ref	Ref	Ref	Ref
EHI_007640	hypothetical protein, conserved	2776	16993	C	T	Thr598Ile	Non-Ref	heterologous	Ref	Ref	Ref	Ref	Ref	Ref	Ref	Ref	Ref	Ref
EHI_007640	hypothetical protein, conserved	2776	16995	A	G	Lys599Glu	Non-Ref	Non-Ref	Ref	Ref	Ref	Ref	Ref	Ref	Ref	Ref	Ref	Ref
EHI_007640	hypothetical protein, conserved	2776	18092	G	A	-	Non-Ref	Non-Ref	Ref	Ref	Ref	Ref	Ref	Ref	Ref	Ref	Ref	Ref
EHI_007480	villin, putative	2776	6673	T	C	Glu152Gly	Non-Ref	Non-Ref	Ref	Ref	Ref	Ref	Ref	Ref	Ref	Ref	Ref	Ref
EHI_008210	ribosomal protein S4, putative	2776	88601	A	A/G	-	Ref	heterologous	Ref	Ref	Ref	Ref	Ref	Ref	Ref	Ref	Ref	Ref
EHI_008210	ribosomal protein S4, putative	2776	88697	A	A/G	-	heterologous	Ref	Ref	Ref	Ref	Ref	Ref	Ref	Ref	Ref	Ref	Ref
EHI_008060	hypothetical protein	2776	59833	A	G	Lys153Glu	Ref	Ref	Ref	Ref	Ref	Ref	Ref	Ref	Ref	Ref	Ref	Ref
EHI_008060	hypothetical protein	2776	60338	G	A	Gly321Asp	Ref	Non-Ref	Ref	Ref	Ref	Ref	Non-Ref	Non-Ref	Non-Ref	Ref	Ref	Ref
EHI_007510	hypothetical protein, conserved	2776	12354	T	A	Met471Lys	Ref	Non-Ref	Ref	Ref	Ref	Ref	Ref	Ref	Ref	Ref	Ref	Ref
EHI_007770	hypothetical protein	2776	22967	G	A	-	Ref	Non-Ref	Ref	Ref	Ref	Non-Ref	Ref	Non-Ref	Non-Ref	Non-Ref	Non-Ref	Ref
EHI_008370	hypothetical protein	2777	9606	G	A	Cys325Tyr	Non-Ref	Non-Ref	Ref	Ref	Ref	Non-Ref	Ref	Non-Ref	Non-Ref	Non-Ref	Ref	Ref
EHI_008400	hypothetical protein	2777	15476	G	C	Trp7Ser	Ref	Non-Ref	Ref	Ref	Ref	Ref	Ref	Ref	Ref	Ref	Ref	Ref
EHI_008450	hypothetical protein	2777	24813	A	T	-	Ref	Non-Ref	Ref	Ref	Ref	Non-Ref	Ref	Non-Ref	Non-Ref	Ref	Ref	Ref
EHI_008450	hypothetical protein	2777	24840	A	T	-	Ref	Non-Ref	Ref	Ref	Ref	Non-Ref	Ref	Non-Ref	Non-Ref	Ref	Ref	Ref
EHI_008460	ribose-phosphate pyrophosphokinase, putative	2777	26271	T	C	Leu296Pro	Ref	Non-Ref	Ref	Ref	Ref	Non-Ref	Ref	Non-Ref	Non-Ref	Ref	Ref	Ref
EHI_008680	ubiquitin carboxyl-terminal hydrolase domain containing protein	2777	46337	C	T	-	Ref	Non-Ref	Non-Ref	Ref	Ref	Ref	heterologous	Non-Ref	Non-Ref	Non-Ref	Ref	Non-Ref
EHI_008730	Sec23 protein, putative	2777	57108	A	G	Tyr114His	Ref	Ref	Ref	Ref	Ref	Ref	Ref	Ref	Ref	Ref	Ref	Ref
EHI_008760	hypothetical protein	2777	64117	A	A/G	Lys595Arg	Ref	Ref	Ref	Ref	Ref	Ref	Ref	Ref	Ref	Ref	Ref	Ref
EHI_008810	hypothetical protein	2777	73463	C	A	Leu326Ile	Ref	Ref	Non-Ref	Ref	Ref	Ref	heterologous	Non-Ref	Non-Ref	Non-Ref	Ref	Non-Ref
EHI_009230	pseudogene, hypothetical protein	2782	674	C	C/A	Glu225Asp	heterologous	Ref	Ref	Ref	Ref	heterologous	heterologous	heterologous	heterologous	Ref	heterologous	Ref
EHI_009230	pseudogene, hypothetical protein	2782	1165	T	C	Asn62Asp	Ref	Non-Ref	Non-Ref	Ref	Ref	Non-Ref	Non-Ref	Non-Ref	Non-Ref	Non-Ref	Non-Ref	Ref
EHI_009370	fatty acid elongase, putative	2782	10891	C	T	Val124Ile	Ref	Non-Ref	Non-Ref	Ref	Ref	Non-Ref	Non-Ref	Non-Ref	Non-Ref	Ref	Non-Ref	Non-Ref
EHI_009460	phospholipid-transporting P-type ATPase, putative	2782	26149	G	A/G	Thr1097Ile	heterologous	Ref	Ref	Ref	Ref	Ref	Ref	Ref	Ref	Ref	Ref	Ref
EHI_009460	phospholipid-transporting P-type ATPase, putative	2782	27894	A	A/G	-	Ref	Ref	Ref	Ref	heterologous	Ref	Ref	Ref	Ref	heterologous	Ref	Ref
EHI_009460	phospholipid-transporting P-type ATPase, putative	2782	28878	A	A/C	-	heterologous	Ref	Ref	Ref	Ref	heterologous	heterologous	Non-Ref	Non-Ref	Non-Ref	Ref	heterologous
EHI_009460	phospholipid-transporting P-type ATPase, putative	2782	28923	A	G	-	heterologous	Ref	Non-Ref	Ref	Ref	heterologous	heterologous	heterologous	heterologous	Ref	Ref	heterologous
EHI_009520	alpha-1,2-mannosidase, putative	2782	41867	T	G	Leu725Arg	Ref	Ref	Ref	Ref	Non-Ref	Ref	Ref	Non-Ref	Non-Ref	Non-Ref	Ref	Ref
EHI_009540	hypothetical protein, conserved	2782	46352	A	G	-	Ref	Ref	Ref	Ref	Non-Ref	Ref	Ref	Non-Ref	Non-Ref	Non-Ref	Ref	Ref
EHI_009540	hypothetical protein, conserved	2782	46562	G	A	-	Ref	Ref	Ref	Ref	Non-Ref	Ref	Ref	Non-Ref	Non-Ref	Non-Ref	Ref	Ref
EHI_009540	hypothetical protein, conserved	2782	47135	A	T	Glu575Asp	Non-Ref	Ref	Ref	Ref	Ref	Ref	Ref	heterologous	heterologous	Non-Ref	Ref	Ref
EHI_009540	hypothetical protein, conserved	2782	47138	A	T	Glu576Asp	Non-Ref	Ref	Ref	Ref	Ref	Ref	Ref	Non-Ref	Non-Ref	Non-Ref	Ref	Ref
EHI_009540	hypothetical protein, conserved	2782	47292	C	T	-	Non-Ref	Ref	Ref	Non-Ref	Non-Ref	Ref	Ref	Non-Ref	Non-Ref	Non-Ref	Ref	Ref
EHI_009630	Ran-binding protein, putative	2782	72873	C	T	-	Ref	Non-Ref	Ref	Ref	Ref	Ref	Ref	Non-Ref	Non-Ref	Non-Ref	Non-Ref	Ref
EHI_009600	hypothetical protein	2782	65209	C	T	Ser1598Asn	Ref	Ref	Non-Ref	Ref	Ref	Non-Ref	Non-Ref	Ref	Ref	Ref	Ref	Non-Ref
EHI_009600	hypothetical protein	2782	65217	T	C	-	Ref	Ref	Non-Ref	Ref	Ref	Non-Ref	Non-Ref	Ref	Ref	Ref	Ref	Non-Ref
EHI_009600	hypothetical protein	2782	68703	G	T	-	Ref	Ref	Ref	Ref	Ref	Ref	Ref	Ref	Ref	Ref	Ref	Ref
EHI_009600	hypothetical protein	2782	68718	C	A	-	Ref	Non-Ref	Ref	Ref	Ref	Ref	Ref	Ref	Ref	Non-Ref	Non-Ref	Ref
EHI_009590	serine/threonine protein kinase, putative	2782	60079	A	G	-	Ref	Ref	Ref	Ref	Ref	Ref	Ref	Ref	Ref	Ref	Ref	Ref
EHI_009590	serine/threonine protein kinase, putative	2782	60898	A	T	Glu398Asp	Ref	Ref	Non-Ref	Ref	Ref	Non-Ref	Non-Ref	Ref	Ref	Non-Ref	Non-Ref	Non-Ref
EHI_009590	serine/threonine protein kinase, putative	2782	61303	C	C/T	-	Ref	heterologous	Ref	Ref	Ref	Ref	Ref	Ref	Ref	Ref	Ref	Ref
EHI_009590	serine/threonine protein kinase, putative	2782	63121	C	T	-	Ref	Ref	Non-Ref	Ref	Ref	Non-Ref	Non-Ref	Ref	Ref	Ref	Non-Ref	Non-Ref
EHI_009590	serine/threonine protein kinase, putative	2782	64603	T	C	-	Ref	Ref	Non-Ref	Ref	Ref	Non-Ref	Non-Ref	Ref	Ref	Ref	Non-Ref	Non-Ref
EHI_009410	hypothetical protein, conserved	2782	17348	A	G	-	Ref	Ref	Ref	Ref	Ref	Ref	Ref	Ref	Ref	Ref	Ref	Ref
EHI_009410	hypothetical protein, conserved	2782	17746	A	G	Lys177Glu	Ref	Non-Ref	heterologous	Ref	Ref	heterologous	heterologous	heterologous	heterologous	Non-Ref	Ref	heterologous
EHI_009410	hypothetical protein, conserved	2782	18655	G	A	Val480Ile	Non-Ref	Ref	heterologous	Ref	Ref	heterologous	heterologous	Ref	Ref	Ref	heterologous	heterologous
EHI_009410	hypothetical protein, conserved	2782	18726	A	G/A	-	Ref	Ref	heterologous	Ref	Ref	heterologous	heterologous	Ref	Ref	heterologous	Ref	heterologous
EHI_009250	Legume-like lectin family protein, membrane-bound	2782	5347	T	G	Leu308Phe	Ref	Ref	Non-Ref	Ref	Ref	heterologous	heterologous	Ref	Ref	Ref	Ref	Ref
EHI_009250	Legume-like lectin family protein, membrane-bound	2782	5413	T	C	-	Non-Ref	Ref	heterologous	Ref	Ref	heterologous	heterologous	heterologous	heterologous	heterologous	Non-Ref	heterologous
EHI_009250	Legume-like lectin family protein, membrane-bound	2782	5826	C	C/T	Asp149Asn	Ref	heterologous	Ref	Ref	Ref	Ref	Ref	Ref	Ref	Ref	Ref	Ref
EHI_009240	tyrosyl-tRNA synthetase, putative	2782	4682	G	A	-	Non-Ref	Ref	heterologous	Ref	Ref	heterologous	heterologous	heterologous	heterologous	heterologous	Ref	heterologous
EHI_009580	tyrosine kinase, putative	2782	58282	A	G	Asn682Ser	Ref	Non-Ref	Non-Ref	Ref	Ref	Non-Ref	Non-Ref	Non-Ref	Non-Ref	Non-Ref	Non-Ref	Non-Ref
EHI_009260	hypothetical protein, conserved	2782	6727	A	G	-	Ref	Ref	Ref	Ref	Ref	Ref	Ref	Ref	Ref	Ref	Ref	Ref
EHI_009260	hypothetical protein, conserved	2782	7224	T	C	Ile87Val	Ref	Ref	Non-Ref	Ref	Ref	heterologous	heterologous	heterologous	heterologous	Ref	heterologous	heterologous
EHI_010150	hypothetical protein	2783	68348	C	A/C	-	Ref	Non-Ref	Ref	Ref	heterologous	heterologous	heterologous	heterologous	heterologous	heterologous	heterologous	heterologous
EHI_010140	DNA primase small subunit, putative	2783	63920	G	A	-	Ref	Non-Ref	Ref	Ref	Ref	Ref	Ref	Ref	Ref	Ref	Ref	Ref
EHI_010020	calmodulin, putative	2783	46196	C	A	Leu126Ile	Ref	Ref	Ref	Ref	Ref	Ref	Ref	Ref	Ref	Ref	Ref	Ref
EHI_009990	hypothetical protein	2783	41619	C	T	Met513Ile	Ref	Non-Ref	Ref	Ref	Ref	Non-Ref	Ref	Non-Ref	Non-Ref	Ref	Non-Ref	Non-Ref
EHI_009990	hypothetical protein	2783	41730	T	T/C	-	Ref	heterologous	Ref	Ref	Ref	Ref	Ref	Ref	Ref	Ref	Ref	Ref
EHI_009990	hypothetical protein	2783	41736	T	C	-	Ref	Non-Ref	Ref	Ref	Ref	Ref	Ref	Ref	Ref	Ref	Ref	Ref
EHI_009990	hypothetical protein	2783	41738	C	T	Glu474Lys	Ref	Non-Ref	Ref	Ref	Ref	Ref	Ref	Ref	Ref	Ref	Ref	Ref
EHI_009990	hypothetical protein	2783	41782	A	A/G	Leu459Pro	Ref	heterologous	Ref	Ref	Ref	heterologous	Ref	heterologous	heterologous	Ref	heterologous	heterologous
EHI_009990	hypothetical protein	2783	43113	G	A/G	-	Ref	Ref	heterologous	Ref	Ref	Ref	Ref	Ref	Ref	Ref	Ref	Ref
EHI_009980	hypothetical protein	2783	40715	T	C	Phe58Ser	Ref	Non-Ref	Ref	Ref	Ref	Non-Ref	Ref	Non-Ref	Non-Ref	Ref	Non-Ref	Non-Ref
EHI_009950	putative XPA-binding protein 1	2783	32561	A	G	Asn294Ser	Ref	Non-Ref	Ref	Ref	Ref	Non-Ref	Non-Ref	Non-Ref	Non-Ref	Ref	Non-Ref	Non-Ref
EHI_009920	hypothetical protein	2783	26722	A	G	Ile272Thr	Ref	Non-Ref	Non-Ref	Ref	Ref	Ref	Non-Ref	Ref	Non-Ref	Ref	Ref	Ref
EHI_009870	hypothetical protein, conserved	2783	17327	A	G	-	Non-Ref	Non-Ref	Non-Ref	Ref	Ref	Ref	Ref	Ref	Ref	Ref	Ref	Ref
EHI_009870	hypothetical protein, conserved	2783	17336	A	G	-	Non-Ref	Non-Ref	Non-Ref	Ref	Ref	Ref	Ref	Ref	Ref	Ref	Ref	Ref
EHI_009870	hypothetical protein, conserved	2783	17342	A	T	-	Non-Ref	Non-Ref	Non-Ref	Ref	Ref	Ref	Ref	Ref	Ref	Ref	Ref	Ref
EHI_009870	hypothetical protein, conserved	2783	17345	G	T	-	Non-Ref	Non-Ref	Non-Ref	Ref	Ref	Ref	Ref	Ref	Ref	Ref	Ref	Ref
EHI_009860	hypothetical protein	2783	15133	G	A/G	-	heterologous	Ref	heterologous	Ref	Ref	Ref	Ref	Ref	Ref	Ref	Ref	Ref
EHI_009860	hypothetical protein	2783	15336	T	C/T	Ile282Val	Non-Ref	heterologous	heterologous	Ref	Ref	heterologous	heterologous	Non-Ref	Non-Ref	Non-Ref	heterologous	heterologous
EHI_009850	hypothetical protein	2783	13863	G	A/G	Gly171Ser	Ref	heterologous	Ref	Ref	Ref	Ref	Ref	Ref	Ref	heterologous	Ref	Ref
EHI_009810	ribosomal protein S17, putative	2783	5335	A	G	His33Arg	Ref	Non-Ref	Ref	Ref	Ref	Non-Ref	Non-Ref	Non-Ref	Non-Ref	Non-Ref	Non-Ref	Non-Ref
EHI_009840	hypothetical protein, conserved domain containing	2783	12917	T	C	Tyr12His	Ref	heterologous	Ref	Ref	Ref	heterologous	heterologous	heterologous	heterologous	heterologous	heterologous	heterologous
EHI_009840	hypothetical protein, conserved domain containing	2783	12962	A	G	Lys27Glu	Ref	Ref	Ref	Ref	Ref	Ref	Ref	Ref	Ref	Ref	Ref	Ref
EHI_009840	hypothetical protein, conserved domain containing	2783	13090	T	C	-	Ref	heterologous	Ref	Ref	Ref	heterologous	Ref	heterologous	heterologous	heterologous	heterologous	heterologous
EHI_009840	hypothetical protein, conserved domain containing	2783	13129	T	C	-	Ref	Ref	Ref	Ref	Ref	Ref	Ref	Ref	Ref	Ref	Ref	Ref
EHI_010300	hypothetical protein, conserved	2785	9635	A	G	Lys564Glu	Ref	Ref	Non-Ref	Ref	Ref	Ref	Ref	Ref	Ref	Ref	Non-Ref	Non-Ref
EHI_010560	acyl-CoA synthetase, putative	2785	39453	T	A	Tyr48Asn	Ref	Non-Ref	Ref	Ref	Ref	Ref	Ref	Ref	Ref	Ref	Ref	Ref
EHI_010560	acyl-CoA synthetase, putative	2785	41998	C	T	Pro896Leu	Ref	Non-Ref	Ref	Ref	Ref	Ref	Ref	Ref	Ref	Ref	Ref	Ref
EHI_010590	Rho guanine nucleotide exchange factor, putative	2785	47299	G	G/T	Val488Phe	heterologous	heterologous	Ref	Ref	Ref	heterologous	heterologous	heterologous	heterologous	heterologous	heterologous	heterologous
EHI_010630	HEAT repeat domain containing protein	2785	59093	T	C	Asn413Asp	Ref	Ref	Ref	Ref	Non-Ref	Ref	Ref	Ref	Ref	Ref	Ref	Ref
EHI_010640	AAA family ATPase, putative	2785	61905	G	A	Gly422Glu	Ref	Non-Ref	Ref	Ref	Ref	Non-Ref	Non-Ref	Non-Ref	Non-Ref	Non-Ref	Non-Ref	Non-Ref
EHI_010650	60S ribosomal protein L7, putative	2785	63252	C	T	-	Ref	Non-Ref	Ref	Ref	Ref	Non-Ref	Ref	Ref	Ref	Ref	Non-Ref	Non-Ref
EHI_010690	Rab GTPase activating protein, putative	2785	68915	A	A/T	-	Ref	Ref	Ref	Ref	Ref	Ref	Ref	Ref	Ref	Ref	Ref	Ref
EHI_010690	Rab GTPase activating protein, putative	2785	68960	G	A/G	-	Ref	Ref	Ref	Ref	Ref	Ref	Ref	Ref	Ref	Ref	Ref	Ref
EHI_010690	Rab GTPase activating protein, putative	2785	69500	A	G	-	Ref	Non-Ref	Ref	Ref	Ref	Ref	Ref	Ref	Ref	Ref	Ref	Ref
EHI_010720	Ras GTPase-activating protein, putative	2785	73381	C	G	Thr2Ser	Ref	Non-Ref	Ref	Ref	Ref	Non-Ref	Non-Ref	Non-Ref	Non-Ref	Non-Ref	Non-Ref	Non-Ref
EHI_010720	Ras GTPase-activating protein, putative	2785	74011	T	G	Ser179Ala	Ref	Ref	Non-Ref	Ref	Ref	Non-Ref	Non-Ref	Non-Ref	Non-Ref	Non-Ref	Non-Ref	Non-Ref
EHI_010730	vacuolar sorting protein 26, putative	2785	76101	C	A	His328Asn	Ref	Ref	Non-Ref	Ref	Ref	Non-Ref	Non-Ref	Non-Ref	Non-Ref	Non-Ref	Non-Ref	Non-Ref
EHI_010740	hypothetical protein	2785	80358	G	T	Glu1270Asp	Ref	Ref	Non-Ref	Ref	Ref	Non-Ref	Non-Ref	Ref	Ref	Non-Ref	Non-Ref	Non-Ref
EHI_010740	hypothetical protein	2785	80718	T	C	-	Ref	Non-Ref	Ref	Ref	Ref	Non-Ref	Non-Ref	Ref	Ref	Non-Ref	Non-Ref	Non-Ref
EHI_010740	hypothetical protein	2785	81482	T	C	Leu1645Pro	Ref	Non-Ref	Ref	Ref	Ref	Ref	Ref	Ref	Ref	Ref	Ref	Ref
EHI_010850	cysteine proteinase, putative	2787	1888	C	T	Ala232Val	Non-Ref	Ref	Ref	Ref	Ref	Ref	Ref	Ref	Ref	Ref	Ref	Ref
EHI_011240	hypothetical protein	2791	18233	T	G	-	Ref	Non-Ref	Ref	Ref	Ref	Ref	Ref	Ref	Ref	Ref	Ref	Ref
EHI_011210	elongation factor 1-alpha 1	2791	13688	A	T	-	Ref	Ref	Non-Ref	Ref	Non-Ref	Ref	Ref	Ref	Ref	Ref	Ref	Ref
EHI_011210	elongation factor 1-alpha 2	2791	13781	C	T	-	Ref	Ref	Ref	Ref	Non-Ref	Ref	Ref	Ref	Ref	Ref	Ref	Ref
EHI_011210	elongation factor 1-alpha 3	2791	13847	T	C	-	Ref	Ref	Ref	Ref	Non-Ref	Ref	Ref	Ref	Ref	Ref	Ref	Ref
EHI_011210	elongation factor 1-alpha 4	2791	14015	A	T	-	Ref	Ref	Ref	Ref	Non-Ref	Ref	Ref	Ref	Ref	Ref	Ref	Ref
EHI_011210	elongation factor 1-alpha 5	2791	14021	T	C	-	Ref	Ref	Ref	Ref	Non-Ref	Ref	Ref	Ref	Ref	Ref	Ref	Ref
EHI_011210	elongation factor 1-alpha 6	2791	14090	T	C	-	Ref	Ref	Ref	Ref	Non-Ref	Ref	Ref	Ref	Ref	Ref	Ref	Ref
EHI_011210	elongation factor 1-alpha 7	2791	14291	T	A	-	Ref	Ref	Non-Ref	Ref	Non-Ref	Ref	heterologous	Non-Ref	Non-Ref	Ref	Non-Ref	Non-Ref
EHI_011210	elongation factor 1-alpha 8	2791	14297	T	A	-	Ref	Ref	Non-Ref	Ref	Non-Ref	Ref	Ref	Non-Ref	Non-Ref	Ref	Non-Ref	Non-Ref
EHI_011210	elongation factor 1-alpha 9	2791	14327	A	T	-	Ref	Ref	Non-Ref	Ref	Non-Ref	Ref	Ref	Non-Ref	Ref	Ref	Non-Ref	Non-Ref
EHI_011210	elongation factor 1-alpha 10	2791	14351	G	T	-	Ref	Ref	Non-Ref	Ref	Non-Ref	Ref	Ref	Ref	Ref	Ref	Ref	Ref
EHI_011210	elongation factor 1-alpha 11	2791	14378	T	C	-	Ref	Ref	Ref	Ref	Non-Ref	Ref	Ref	Ref	Ref	Ref	Ref	Ref
EHI_011180	protein kinase domain containing protein	2791	9257	A	A/T	Glu519Asp	Ref	Ref	Ref	Ref	Ref	Ref	Ref	Ref	Ref	Ref	Ref	Ref
EHI_011250	hypothetical protein	2791	19784	T	C	-	Ref	Ref	Ref	Ref	Non-Ref	Ref	Ref	Ref	Ref	Ref	Ref	Ref
EHI_011220	protein kinase, putative	2791	15772	G	T	Val7Phe	Ref	Ref	Ref	Ref	Non-Ref	Ref	Ref	Ref	Ref	Ref	Ref	Ref
EHI_011220	protein kinase, putative	2791	15776	A	C	Glu8Ala	Ref	Ref	Ref	Ref	Non-Ref	Ref	Ref	Ref	Ref	Ref	Ref	Ref
EHI_011220	protein kinase, putative	2791	16090	C	T	-	Ref	Non-Ref	Ref	Ref	Ref	Ref	Ref	Ref	Ref	Ref	Ref	Ref
EHI_011270	hypothetical protein, conserved	2791	27636	A	T	-	Ref	Non-Ref	Ref	Ref	Ref	Ref	Ref	Ref	Ref	Ref	Ref	Ref
EHI_011270	hypothetical protein, conserved	2791	27651	T	C	-	Ref	Non-Ref	Ref	Ref	Ref	Ref	Ref	Ref	Ref	Ref	Ref	Ref
EHI_011270	hypothetical protein, conserved	2791	27661	A	G	Lys449Glu	Ref	Non-Ref	Ref	Ref	Ref	Ref	Ref	Ref	Ref	Ref	Ref	Ref
EHI_011270	hypothetical protein, conserved	2791	27663	A	T	Lys449Asn	Ref	Non-Ref	Ref	Ref	Ref	Ref	Ref	Ref	Ref	Ref	Ref	Ref
EHI_011270	hypothetical protein, conserved	2791	27679	G	T	Ala455Ser	Ref	Non-Ref	Ref	Ref	Ref	Ref	Ref	Ref	Ref	Ref	Ref	Ref
EHI_011270	hypothetical protein, conserved	2791	27730	G	A	Glu472Lys	Ref	Non-Ref	Ref	Ref	Ref	Ref	Ref	Ref	Ref	Ref	Ref	Ref
EHI_011270	hypothetical protein, conserved	2791	27732	A	C	Glu472Asp	Ref	Non-Ref	Ref	Ref	Ref	Ref	Ref	Ref	Ref	Ref	Ref	Ref
EHI_011270	hypothetical protein, conserved	2791	27744	A	C	Leu476Phe	Ref	Non-Ref	Ref	Ref	Ref	Ref	Ref	Ref	Ref	Ref	Ref	Ref
EHI_011270	hypothetical protein, conserved	2791	27770	G	A	Ser485Asn	Ref	Non-Ref	heterologous	Ref	Ref	Ref	Ref	Ref	Ref	Ref	Ref	Ref
EHI_011270	hypothetical protein, conserved	2791	27771	T	A	Ser485Arg	Ref	Non-Ref	heterologous	Ref	Ref	Ref	Ref	Ref	Ref	Ref	Ref	Ref
EHI_011270	hypothetical protein, conserved	2791	27786	T	T/C	-	Ref	heterologous	heterologous	Ref	Ref	Ref	Ref	Ref	Ref	Ref	Ref	Ref
EHI_011270	hypothetical protein, conserved	2791	27788	A	T	Glu491Val	Ref	Non-Ref	heterologous	Ref	Ref	Ref	Ref	Ref	Ref	Ref	Ref	Ref
EHI_011270	hypothetical protein, conserved	2791	27824	A	G	Asn503Ser	Ref	Non-Ref	Ref	Ref	Ref	Non-Ref	heterologous	Non-Ref	Non-Ref	Non-Ref	heterologous	heterologous
EHI_011270	hypothetical protein, conserved	2791	27855	A	C	Lys513Asn	Ref	Non-Ref	Ref	Ref	Ref	Non-Ref	heterologous	Non-Ref	Non-Ref	Non-Ref	heterologous	heterologous
EHI_011270	hypothetical protein, conserved	2791	27879	A	G	-	Ref	Non-Ref	heterologous	Ref	Ref	Ref	Ref	Ref	Ref	Ref	Ref	Ref
EHI_011270	hypothetical protein, conserved	2791	27882	T	A	-	Ref	Non-Ref	heterologous	Ref	Ref	Ref	Ref	Ref	Ref	Ref	Ref	Ref
EHI_011270	hypothetical protein, conserved	2791	27891	A	G	-	Ref	Non-Ref	Ref	Ref	Ref	Ref	Ref	Ref	Ref	Ref	Ref	Ref
EHI_011270	hypothetical protein, conserved	2791	27900	A	C	Arg528Ser	Ref	Non-Ref	heterologous	Ref	Ref	Ref	Ref	Ref	Ref	Ref	Ref	Ref
EHI_011270	hypothetical protein, conserved	2791	27924	C	T	-	Ref	Non-Ref	heterologous	Ref	Ref	Ref	Ref	Ref	Ref	Ref	Ref	Ref
EHI_011270	hypothetical protein, conserved	2791	27927	T	T/C	-	Ref	Non-Ref	heterologous	Ref	Ref	Ref	Ref	Ref	Ref	Ref	Ref	Ref
EHI_011270	hypothetical protein, conserved	2791	27948	C	T	-	Ref	Non-Ref	heterologous	Ref	Ref	Non-Ref	Ref	Non-Ref	Non-Ref	Ref	heterologous	Ref
EHI_011270	hypothetical protein, conserved	2791	27978	C	A	Asn554Lys	Ref	Non-Ref	heterologous	Ref	Ref	Ref	Ref	Ref	Ref	Ref	Ref	Ref
EHI_011270	hypothetical protein, conserved	2791	27979	C	G	Gln555Glu	Ref	Non-Ref	heterologous	Ref	Ref	Ref	Ref	Ref	Ref	Ref	Ref	Ref
EHI_011270	hypothetical protein, conserved	2791	27986	G	A	Cys557Tyr	Ref	Non-Ref	heterologous	Ref	Ref	Ref	Ref	Ref	Ref	Ref	Ref	Ref
EHI_011270	hypothetical protein, conserved	2791	27988	A	G	Lys558Glu	Ref	Non-Ref	Non-Ref	Ref	Ref	Ref	Ref	Ref	Ref	Ref	Ref	Ref
EHI_011270	hypothetical protein, conserved	2791	27993	G	A	-	Ref	Non-Ref	heterologous	Ref	Ref	Ref	Ref	Ref	Ref	Ref	Ref	Ref
EHI_011270	hypothetical protein, conserved	2791	27996	A	G	-	Ref	Non-Ref	heterologous	Ref	Ref	Ref	Ref	Ref	Ref	Ref	Ref	Ref
EHI_011270	hypothetical protein, conserved	2791	28037	C	T	Thr574Ile	Ref	Non-Ref	heterologous	Ref	Ref	Ref	Ref	Ref	Ref	Ref	Ref	Ref
EHI_011270	hypothetical protein, conserved	2791	28041	T	G	Ile575Met	Ref	Non-Ref	Non-Ref	Ref	Ref	Ref	Ref	Ref	Ref	Ref	Ref	Ref
EHI_011270	hypothetical protein, conserved	2791	28052	A	T	Glu579Val	Ref	Non-Ref	Non-Ref	Ref	Ref	Ref	Ref	Ref	Ref	Ref	Ref	Ref
EHI_011270	hypothetical protein, conserved	2791	28060	A	G	Lys582Glu	Ref	Non-Ref	Ref	Ref	Ref	Ref	Ref	Ref	Ref	Ref	Ref	Ref
EHI_011270	hypothetical protein, conserved	2791	28067	G	A	Arg584Lys	Ref	Non-Ref	Ref	Ref	Ref	Ref	Ref	Ref	Ref	Ref	Ref	Ref
EHI_011270	hypothetical protein, conserved	2791	28106	A	T	Tyr597Phe	Ref	Non-Ref	Ref	Ref	Ref	Ref	Ref	Ref	Ref	Ref	Ref	Ref
EHI_011270	hypothetical protein, conserved	2791	28107	T	G	Tyr597Stp	Ref	Non-Ref	Ref	Ref	Ref	Ref	Ref	Ref	Ref	Ref	Ref	Ref
EHI_011270	hypothetical protein, conserved	2791	28108	C	A	Gln598Lys	Ref	Non-Ref	Ref	Ref	Ref	Ref	Ref	Ref	Ref	Ref	Ref	Ref
EHI_011270	hypothetical protein, conserved	2791	28143	C	T	-	Ref	Non-Ref	heterologous	Ref	Non-Ref	Non-Ref	heterologous	Ref	Ref	Ref	Ref	heterologous
EHI_011270	hypothetical protein, conserved	2791	28156	A	G	Lys614Glu	Ref	Non-Ref	Ref	Ref	Ref	Ref	Ref	Ref	Ref	Ref	Ref	Ref
EHI_011270	hypothetical protein, conserved	2791	28171	G	A/G	Val619Ile	Ref	heterologous	Ref	Ref	Ref	Ref	Ref	Ref	Ref	Ref	Ref	Ref
EHI_011270	hypothetical protein, conserved	2791	28179	T	A/T	Tyr621Stp	Ref	heterologous	Ref	Ref	Ref	Ref	Ref	Ref	Ref	Ref	Ref	Ref
EHI_011270	hypothetical protein, conserved	2791	28186	A	C	Ile624Leu	Ref	Non-Ref	Ref	Ref	Non-Ref	Ref	Ref	Ref	Ref	Ref	Ref	Ref
EHI_011270	hypothetical protein, conserved	2791	28188	C	T	-	Ref	Non-Ref	Ref	Ref	Non-Ref	Ref	Ref	Ref	Ref	Ref	Ref	Ref
EHI_011270	hypothetical protein, conserved	2791	28189	G	C	Asp625His	Ref	Non-Ref	Ref	Ref	Non-Ref	Ref	Ref	Ref	Ref	Ref	Ref	Ref
EHI_011270	hypothetical protein, conserved	2791	28196	C	A	Thr627Asn	Ref	Non-Ref	Ref	Ref	Ref	Ref	Ref	Ref	Ref	Ref	Ref	Ref
EHI_011270	hypothetical protein, conserved	2791	28203	T	C	-	Ref	Non-Ref	Ref	Ref	Non-Ref	Ref	Ref	Ref	Ref	Ref	Ref	Ref
EHI_011270	hypothetical protein, conserved	2791	28229	A	C	Tyr638Ser	Ref	Non-Ref	Ref	Ref	Ref	Ref	Ref	Ref	Ref	Ref	Ref	Ref
EHI_011270	hypothetical protein, conserved	2791	28231	T	C	Tyr639His	Ref	Non-Ref	Ref	Ref	Non-Ref	Ref	Ref	Ref	Ref	Ref	Ref	Ref
EHI_011270	hypothetical protein, conserved	2791	28237	C	G	His641Asp	Ref	Non-Ref	Ref	Ref	Non-Ref	Ref	Ref	Ref	Ref	Ref	Ref	Ref
EHI_011270	hypothetical protein, conserved	2791	28243	A	C	Lys643Gln	Ref	Non-Ref	Ref	Ref	Ref	Ref	Ref	Ref	Ref	Ref	Ref	Ref
EHI_011270	hypothetical protein, conserved	2791	28251	T	G	Ser645Arg	Ref	Non-Ref	Ref	Ref	Ref	Ref	Ref	Ref	Ref	Ref	Ref	Ref
EHI_011270	hypothetical protein, conserved	2791	28253	C	A	Thr646Lys	Ref	Non-Ref	Ref	Ref	Ref	Ref	Ref	Ref	Ref	Ref	Ref	Ref
EHI_011270	hypothetical protein, conserved	2791	28261	T	A	Tyr649Asn	Ref	Non-Ref	Ref	Ref	Non-Ref	Ref	Ref	Ref	Ref	Ref	Ref	Ref
EHI_011270	hypothetical protein, conserved	2791	28262	A	T	Tyr649Phe	Ref	Non-Ref	Ref	Ref	Non-Ref	Ref	Ref	Ref	Ref	Ref	Ref	Ref
EHI_011270	hypothetical protein, conserved	2791	28280	A	C	Lys655Thr	Ref	Non-Ref	Ref	Ref	Ref	Ref	Ref	Ref	Ref	Ref	Ref	Ref
EHI_011270	hypothetical protein, conserved	2791	28288	G	C	Glu658Gln	Ref	Non-Ref	Ref	Ref	Ref	Ref	Ref	Ref	Ref	Ref	Ref	Ref
EHI_011270	hypothetical protein, conserved	2791	28289	A	G	Glu658Gly	Ref	Non-Ref	Ref	Ref	Non-Ref	Ref	Ref	Ref	Ref	Ref	Ref	Ref
EHI_011270	hypothetical protein, conserved	2791	28297	A	C	Lys661Gln	Ref	Non-Ref	Ref	Ref	heterologous	Non-Ref	Ref	Non-Ref	Non-Ref	Non-Ref	Ref	Ref
EHI_011270	hypothetical protein, conserved	2791	28303	A	A/G	Ile663Val	Ref	Ref	Ref	Ref	heterologous	Ref	Ref	Ref	Ref	Ref	Ref	Ref
EHI_011270	hypothetical protein, conserved	2791	28306	C	T	Leu664Phe	Ref	Ref	Ref	Ref	Non-Ref	Ref	Ref	Ref	Ref	Ref	Ref	Ref
EHI_011270	hypothetical protein, conserved	2791	28311	C	A/C	Asp665Glu	Ref	Ref	Ref	Ref	heterologous	Ref	Ref	Ref	Ref	Ref	Ref	Ref
EHI_011270	hypothetical protein, conserved	2791	28322	C	A	Ala669Glu	Ref	Non-Ref	Ref	Ref	Ref	Non-Ref	heterologous	Non-Ref	Non-Ref	Non-Ref	Ref	heterologous
EHI_011270	hypothetical protein, conserved	2791	28382	A	A/T	Tyr689Phe	Ref	Ref	Ref	Ref	heterologous	Ref	Ref	Ref	Ref	Ref	Ref	Ref
EHI_011270	hypothetical protein, conserved	2791	28398	T	A	Asp694Glu	Ref	Non-Ref	Non-Ref	Ref	Non-Ref	Ref	Ref	Ref	Ref	Ref	Ref	Ref
EHI_011270	hypothetical protein, conserved	2791	28414	C	A	Gln700Lys	Ref	Ref	Non-Ref	Ref	Non-Ref	Ref	Ref	Ref	Ref	Ref	Ref	Ref
EHI_011270	hypothetical protein, conserved	2791	28415	A	T	Gln700Leu	Ref	Non-Ref	Non-Ref	Ref	Non-Ref	Ref	Ref	Ref	Ref	Ref	Ref	Ref
EHI_011270	hypothetical protein, conserved	2791	28481	G	G/A	Ser722Asn	Ref	Ref	Ref	Ref	heterologous	heterologous	Ref	Ref	Ref	Ref	heterologous	Ref
EHI_011270	hypothetical protein, conserved	2791	28497	G	A/G	Met727Ile	Ref	Non-Ref	heterologous	Ref	heterologous	Non-Ref	heterologous	Non-Ref	Non-Ref	Ref	Ref	heterologous
EHI_011270	hypothetical protein, conserved	2791	28518	T	A/T	Asp734Glu	Ref	heterologous	Ref	Ref	Ref	Ref	Ref	Ref	Ref	Ref	Ref	Ref
EHI_011270	hypothetical protein, conserved	2791	28528	C	G	Pro738Ala	Ref	Non-Ref	heterologous	Ref	Ref	Ref	Ref	Ref	Ref	Ref	Ref	Ref
EHI_011270	hypothetical protein, conserved	2791	28529	C	A/C	Pro738Gln	Ref	heterologous	heterologous	Ref	Ref	Ref	Ref	Ref	Ref	Ref	Ref	Ref
EHI_011270	hypothetical protein, conserved	2791	28530	A	T/A	-	Ref	heterologous	heterologous	Ref	Ref	Ref	Ref	Ref	Ref	Ref	Ref	Ref
EHI_011270	hypothetical protein, conserved	2791	28537	A	G	Lys741Glu	Ref	Non-Ref	heterologous	Ref	Non-Ref	Non-Ref	Ref	Ref	Ref	Non-Ref	heterologous	Ref
EHI_011270	hypothetical protein, conserved	2791	28543	C	A	-	Ref	Non-Ref	heterologous	Ref	Ref	Ref	Ref	Ref	Ref	Ref	Ref	Ref
EHI_011270	hypothetical protein, conserved	2791	28546	A	G/A	Ile744Val	Ref	Non-Ref	heterologous	Ref	heterologous	Ref	Ref	Ref	Ref	Ref	Ref	Ref
EHI_011170	protein kinase, putative	2791	3546	T	C	Ile346Met	Ref	Non-Ref	Non-Ref	Ref	Ref	Ref	Ref	Ref	Ref	Ref	Ref	Ref
EHI_011170	protein kinase, putative	2791	3774	A	G	-	Ref	Non-Ref	Non-Ref	Ref	Non-Ref	Ref	Ref	Ref	Ref	Ref	Ref	Ref
EHI_011170	protein kinase, putative	2791	3829	A	G	Ile252Thr	Ref	Non-Ref	Non-Ref	Ref	Ref	Ref	Ref	Ref	Ref	Ref	Ref	Ref
EHI_011170	protein kinase, putative	2791	3839	A	C	Leu249Val	Ref	Non-Ref	Non-Ref	Ref	Ref	Ref	Ref	Ref	Ref	Ref	Ref	Ref
EHI_011170	protein kinase, putative	2791	3854	C	T	Ala244Thr	Ref	Non-Ref	Non-Ref	Ref	heterologous	Non-Ref	Non-Ref	Ref	Ref	Ref	Non-Ref	Non-Ref
EHI_011170	protein kinase, putative	2791	4405	G	C	Thr60Arg	Ref	Non-Ref	Ref	Ref	Ref	Ref	Ref	Ref	Ref	Ref	Ref	Ref
EHI_011410	transketolase, putative	2792	10909	A	C	-	Ref	Ref	heterologous	Non-Ref	Non-Ref	Ref	Ref	Ref	Ref	Ref	Ref	Ref
EHI_011390	Rho guanine nucleotide exchange factor, putative	2792	7140	T	G	Ile364Met	Ref	Non-Ref	Ref	Ref	Ref	Non-Ref	Ref	Non-Ref	Non-Ref	Non-Ref	Non-Ref	Ref
EHI_011390	Rho guanine nucleotide exchange factor, putative	2792	7299	C	T	-	Ref	Non-Ref	Ref	Ref	Ref	Non-Ref	Ref	Non-Ref	Non-Ref	Non-Ref	Non-Ref	Ref
EHI_011390	Rho guanine nucleotide exchange factor, putative	2792	7671	G	A/G	-	Ref	heterologous	Ref	Ref	Ref	Ref	Ref	Ref	Ref	Ref	Ref	Ref
EHI_011390	Rho guanine nucleotide exchange factor, putative	2792	7678	T	C/T	Tyr544His	Ref	heterologous	Ref	Ref	Ref	Ref	Ref	Ref	Ref	Ref	Ref	Ref
EHI_011390	Rho guanine nucleotide exchange factor, putative	2792	7680	C	A/C	Tyr544Stp	heterologous	heterologous	Ref	Ref	Ref	Ref	Ref	Ref	Ref	Ref	Ref	Ref
EHI_011390	Rho guanine nucleotide exchange factor, putative	2792	7686	A	G/A	-	Ref	heterologous	Ref	Ref	Ref	Ref	Ref	Ref	Ref	Ref	Ref	Ref
EHI_011390	Rho guanine nucleotide exchange factor, putative	2792	7692	C	T	-	Non-Ref	Non-Ref	Ref	Ref	Non-Ref	Non-Ref	Ref	Non-Ref	Non-Ref	Non-Ref	Non-Ref	Ref
EHI_011390	Rho guanine nucleotide exchange factor, putative	2792	7706	A	A/C	Tyr553Ser	heterologous	heterologous	Ref	Ref	Ref	Ref	Ref	Ref	Ref	Ref	Ref	Ref
EHI_011560	hypothetical protein	2793	18889	G	G/A	Glu40Lys	Ref	Ref	Ref	Ref	heterologous	Ref	Ref	Ref	Ref	Ref	Ref	Ref
EHI_011560	hypothetical protein	2793	18894	G	T/G	Glu41Asp	Ref	Ref	Ref	Ref	heterologous	Ref	Ref	Ref	Ref	Ref	Ref	Ref
EHI_011560	hypothetical protein	2793	19173	A	A/G	-	Ref	Ref	heterologous	Ref	Ref	Ref	Ref	Ref	Ref	Ref	Ref	Ref
EHI_011560	hypothetical protein	2793	19275	A	A/C	Glu168Asp	heterologous	heterologous	Ref	Ref	Ref	Ref	Ref	Ref	Ref	Non-Ref	Ref	Ref
EHI_011560	hypothetical protein	2793	19365	T	C/T	-	Ref	Ref	Ref	Ref	Ref	Ref	Ref	Ref	Ref	Ref	Ref	Ref
EHI_011560	hypothetical protein	2793	19448	A	C/A	Lys226Thr	heterologous	heterologous	Ref	Ref	Ref	Ref	Ref	Ref	Ref	Ref	Ref	Ref
EHI_011560	hypothetical protein	2793	19489	A	T/A	Thr240Ser	heterologous	Ref	Ref	Ref	Ref	Non-Ref	Ref	Ref	Ref	Ref	Ref	Ref
EHI_011560	hypothetical protein	2793	19499	G	C/G	Ser243Thr	heterologous	Ref	Ref	Ref	Ref	Ref	Ref	Ref	Ref	Ref	Ref	Ref
EHI_011560	hypothetical protein	2793	19509	A	C	Gln246His	Non-Ref	heterologous	Ref	Ref	Ref	Ref	Ref	Ref	Ref	Ref	Ref	Ref
EHI_011560	hypothetical protein	2793	19603	G	T	Val278Leu	Non-Ref	Ref	Ref	Ref	Ref	Ref	Ref	Ref	Ref	Ref	Ref	Ref
EHI_011560	hypothetical protein	2793	19693	C	C/G	Gln308Glu	heterologous	heterologous	Ref	Ref	Ref	Ref	Ref	Ref	Ref	Ref	Ref	Ref
EHI_011560	hypothetical protein	2793	19754	A	G	Asn328Ser	Non-Ref	heterologous	Ref	Ref	Ref	Ref	Ref	Ref	Ref	Ref	Ref	Ref
EHI_011560	hypothetical protein	2793	19757	A	A/G	Asn329Ser	heterologous	heterologous	Ref	Ref	Ref	Ref	Ref	Ref	Ref	Ref	Ref	Ref
EHI_011560	hypothetical protein	2793	19761	T	A/T	-	Ref	heterologous	Ref	Ref	Ref	Ref	Ref	Ref	Ref	Ref	Ref	Ref
EHI_011560	hypothetical protein	2793	19765	C	A	-	Non-Ref	Ref	Ref	Ref	Ref	Ref	Ref	Ref	Ref	Ref	Ref	Ref
EHI_011560	hypothetical protein	2793	20234	G	A	Gly488Glu	Non-Ref	Ref	Ref	Ref	Ref	Non-Ref	Non-Ref	heterologous	heterologous	Ref	Non-Ref	Non-Ref
EHI_011510	protein kinase, putative	2793	586	T	C	Ser376Gly	Ref	Ref	Ref	Ref	Ref	Ref	Ref	Ref	Ref	Ref	Ref	Ref
EHI_011780	alpha-adaptin, putative	2794	7711	T	C	Ile696Met	Ref	Non-Ref	Ref	Ref	Ref	Non-Ref	Ref	Ref	Ref	Non-Ref	Ref	Ref
EHI_011810	hypothetical protein, conserved	2794	16111	A	A/G	Asn171Ser	Ref	Ref	heterologous	Ref	Ref	Ref	heterologous	heterologous	heterologous	Ref	heterologous	heterologous
EHI_011820	hypothetical protein	2794	16849	C	T	-	Non-Ref	heterologous	heterologous	Ref	Ref	Non-Ref	heterologous	Ref	Ref	Non-Ref	heterologous	heterologous
EHI_011790	hypothetical protein, conserved domain containing	2794	11586	T	G	-	Ref	Non-Ref	Ref	Ref	Ref	heterologous	Ref	Ref	Ref	heterologous	Ref	Ref
EHI_011790	hypothetical protein, conserved domain containing	2794	12087	T	G	-	Non-Ref	Non-Ref	heterologous	Ref	Ref	Non-Ref	heterologous	Non-Ref	Non-Ref	Non-Ref	heterologous	heterologous
EHI_011870	proteasome subunit beta type 5 precursor, putative	2794	23158	A	G	-	Ref	Ref	Non-Ref	Ref	Ref	Ref	Non-Ref	heterologous	heterologous	heterologous	heterologous	Non-Ref
EHI_011920	protein kinase, putative	2794	32647	T	C	His5Arg	Ref	Non-Ref	Non-Ref	Ref	Ref	heterologous	Ref	heterologous	heterologous	Ref	heterologous	heterologous
EHI_011960	hypothetical protein	2794	38061	T	C	Asn119Asp	Non-Ref	Ref	Ref	Ref	Ref	Ref	Ref	Ref	Ref	Ref	Ref	Ref
EHI_011960	hypothetical protein	2794	38062	G	A	-	Non-Ref	Ref	Ref	Ref	Ref	Ref	Ref	Ref	Ref	Ref	Ref	Ref
EHI_011960	hypothetical protein	2794	38065	T	A	Glu117Asp	Non-Ref	Ref	Ref	Ref	Ref	Ref	Ref	Ref	Ref	Ref	Ref	Ref
EHI_011970	high-affinity potassium uptake transporter, putative	2794	41228	T	C	-	Ref	Ref	Ref	Ref	Ref	Ref	Ref	Ref	Ref	Ref	Ref	Ref
EHI_011970	high-affinity potassium uptake transporter, putative	2794	41229	T	C	-	Ref	Ref	Ref	Ref	Ref	Ref	Ref	Ref	Ref	Ref	Ref	Ref
EHI_011970	high-affinity potassium uptake transporter, putative	2794	41236	T	A	Phe147Tyr	Ref	Ref	Ref	Ref	Ref	Ref	Ref	Ref	Ref	Ref	Ref	Ref
EHI_012040	poly(A) polymerase, putative	2794	52800	A	G	Ser339Pro	Ref	Ref	Ref	Ref	Ref	Ref	Ref	Ref	Ref	Ref	Ref	Ref
EHI_012040	poly(A) polymerase, putative	2794	52812	C	T	Val335Ile	Ref	Ref	Ref	Ref	Ref	Ref	Ref	Ref	Ref	Ref	Ref	Ref
EHI_012040	poly(A) polymerase, putative	2794	52814	A	C	Ile334Ser	Ref	Ref	Ref	Ref	Ref	Ref	Ref	Ref	Ref	Ref	Ref	Ref
EHI_012040	poly(A) polymerase, putative	2794	52815	T	G	Ile334Leu	Ref	Ref	Ref	Ref	Ref	Ref	Ref	Ref	Ref	Ref	Ref	Ref
EHI_012080	hypothetical protein	2794	57748	T	C	Asn129Asp	Ref	Ref	Non-Ref	Ref	Ref	heterologous	heterologous	Ref	Ref	Non-Ref	Non-Ref	heterologous
EHI_012100	Sec1 family protein	2794	60850	T	C	-	Ref	Ref	Ref	Ref	Ref	Ref	Ref	Ref	Ref	Ref	Ref	Ref
EHI_012270	Gal/GalNAc lectin heavy subunit	2794	86893	T	G	Gln1065Pro	Ref	Ref	Non-Ref	Ref	Ref	Ref	Ref	Ref	Ref	Ref	Ref	Ref
EHI_012270	Gal/GalNAc lectin heavy subunit	2794	86993	C	T	Ala1032Thr	Ref	Ref	Non-Ref	Ref	Ref	Ref	Ref	Ref	Ref	Ref	Ref	Ref
EHI_012270	Gal/GalNAc lectin heavy subunit	2794	88419	G	G/A	-	Ref	heterologous	Ref	Ref	Ref	heterologous	heterologous	heterologous	heterologous	heterologous	heterologous	heterologous
EHI_012270	Gal/GalNAc lectin heavy subunit	2794	88458	A	A/G	-	Ref	heterologous	Ref	Ref	Ref	heterologous	heterologous	heterologous	heterologous	heterologous	heterologous	Ref
EHI_012270	Gal/GalNAc lectin heavy subunit	2794	88472	A	C/A	Ser539Ala	Ref	heterologous	Ref	Ref	Ref	heterologous	heterologous	heterologous	heterologous	heterologous	heterologous	heterologous
EHI_012270	Gal/GalNAc lectin heavy subunit	2794	88524	G	A	-	Ref	Non-Ref	Ref	Ref	Ref	heterologous	heterologous	heterologous	heterologous	heterologous	heterologous	Ref
EHI_012270	Gal/GalNAc lectin heavy subunit	2794	88529	T	C	Lys520Glu	Ref	Non-Ref	Ref	Ref	Ref	Ref	Ref	Ref	Ref	Ref	Ref	Ref
EHI_012270	Gal/GalNAc lectin heavy subunit	2794	88532	A	A/G	Tyr519His	Ref	heterologous	Ref	Ref	Ref	Ref	Ref	heterologous	heterologous	Ref	Ref	Ref
EHI_012270	Gal/GalNAc lectin heavy subunit	2794	88556	C	C/G	Glu511Gln	Ref	heterologous	Ref	Ref	Ref	Ref	Ref	Ref	Ref	Ref	Ref	Ref
EHI_012270	Gal/GalNAc lectin heavy subunit	2794	88557	A	A/G	-	Ref	heterologous	Ref	Ref	Ref	Ref	Ref	Ref	Ref	Ref	Ref	Ref
EHI_012270	Gal/GalNAc lectin heavy subunit	2794	88639	T	T/G	Lys483Thr	Ref	heterologous	Ref	Ref	Ref	Ref	Ref	Ref	Ref	Ref	Ref	Ref
EHI_012270	Gal/GalNAc lectin heavy subunit	2794	89041	T	C	Tyr349Cys	Ref	Ref	Non-Ref	Ref	Ref	Ref	Ref	Ref	Ref	Ref	Ref	Ref
EHI_012270	Gal/GalNAc lectin heavy subunit	2794	89042	A	G	Tyr349His	Ref	Ref	Non-Ref	Ref	Ref	Ref	Ref	Ref	Ref	Ref	Ref	Ref
EHI_012270	Gal/GalNAc lectin heavy subunit	2794	89074	A	G	Val338Ala	Ref	Ref	Non-Ref	Ref	Ref	Non-Ref	heterologous	Ref	Ref	Ref	Non-Ref	Non-Ref
EHI_012270	Gal/GalNAc lectin heavy subunit	2794	89286	T	C	-	Ref	Non-Ref	Ref	Ref	Ref	Ref	heterologous	Ref	Ref	Non-Ref	Ref	Ref
EHI_012280	hypothetical protein, conserved	2794	91712	G	C	-	Ref	Ref	Ref	Ref	Ref	Ref	Ref	Ref	Ref	Ref	Ref	Ref
EHI_012280	hypothetical protein, conserved	2794	91714	A	G	Ser867Pro	Ref	Ref	Ref	Ref	Ref	Ref	Ref	Ref	Ref	Ref	Ref	Ref
EHI_012290	ubiquitin carboxyl-terminal hydrolase domain containing protein	2794	94833	C	C/T	-	Ref	heterologous	heterologous	Ref	Ref	Non-Ref	heterologous	heterologous	heterologous	heterologous	heterologous	heterologous
EHI_012290	ubiquitin carboxyl-terminal hydrolase domain containing protein	2794	95094	G	A	-	Ref	Ref	Ref	Ref	Ref	Ref	Ref	Ref	Ref	Ref	Ref	Ref
EHI_012290	ubiquitin carboxyl-terminal hydrolase domain containing protein	2794	95753	C	T	Val460Ile	Ref	Ref	Non-Ref	Ref	Ref	heterologous	heterologous	Ref	Ref	Non-Ref	heterologous	Ref
EHI_012380	Rab family GTPase	2794	126157	A	A/C	-	Ref	Ref	heterologous	Ref	Ref	Ref	Ref	Ref	Ref	Ref	Ref	Ref
EHI_012400	hypothetical protein, conserved	2794	127780	G	G/A	-	Ref	heterologous	heterologous	Ref	Ref	heterologous	heterologous	Ref	Ref	Ref	heterologous	heterologous
EHI_012400	hypothetical protein, conserved	2794	127930	C	T	-	Non-Ref	Ref	Non-Ref	Ref	Ref	heterologous	heterologous	heterologous	heterologous	Non-Ref	heterologous	heterologous
EHI_012400	hypothetical protein, conserved	2794	127945	C	A	-	Non-Ref	heterologous	Non-Ref	Ref	Ref	Ref	heterologous	Ref	Ref	Non-Ref	Ref	Ref
EHI_012400	hypothetical protein, conserved	2794	127957	C	T	-	Non-Ref	heterologous	Non-Ref	Ref	Ref	heterologous	heterologous	heterologous	heterologous	Non-Ref	heterologous	heterologous
EHI_012410	hypothetical protein	2794	128792	G	G/A	-	Ref	heterologous	Ref	Ref	Ref	Ref	Ref	Ref	Ref	Ref	Ref	Ref
EHI_012470	helicase domain-containing protein	2794	145060	T	C	Lys175Arg	Ref	Ref	Ref	Ref	Ref	Ref	Ref	Ref	Ref	Ref	Ref	Ref
EHI_012420	myb-like DNA-binding domain containing protein	2794	131386	A	T	-	Ref	heterologous	Non-Ref	Ref	Ref	Ref	Ref	Ref	Ref	Ref	Ref	Ref
EHI_012490	ARF GTPase activating protein, putative	2794	149502	G	A	-	Non-Ref	Non-Ref	Non-Ref	Ref	Non-Ref	Ref	Ref	Ref	Ref	Ref	Ref	Ref
EHI_012500	Coatomer gamma subunit, putative	2794	150462	C	T	Val792Ile	Non-Ref	Non-Ref	Non-Ref	Ref	Ref	heterologous	Non-Ref	heterologous	heterologous	Non-Ref	heterologous	Non-Ref
EHI_012500	Coatomer gamma subunit, putative	2794	150483	T	C	Arg785Gly	Non-Ref	Non-Ref	Non-Ref	Ref	Ref	Non-Ref	Non-Ref	heterologous	heterologous	Non-Ref	Non-Ref	Non-Ref
EHI_012500	Coatomer gamma subunit, putative	2794	151021	A	G	-	Ref	Non-Ref	heterologous	Ref	Ref	heterologous	heterologous	Ref	Ref	Ref	heterologous	heterologous
EHI_012500	Coatomer gamma subunit, putative	2794	151049	T	C	Lys596Arg	Non-Ref	Non-Ref	Non-Ref	Ref	Ref	heterologous	heterologous	heterologous	heterologous	heterologous	heterologous	heterologous
EHI_012500	Coatomer gamma subunit, putative	2794	151100	T	G	Asn579Thr	Ref	Non-Ref	Ref	Ref	Ref	heterologous	heterologous	heterologous	heterologous	heterologous	Non-Ref	heterologous
EHI_012510	hypothetical protein	2794	153076	T	A	Lys775Asn	Ref	Ref	Ref	Ref	Ref	Ref	Ref	Ref	Ref	Ref	Ref	Ref
EHI_012510	hypothetical protein	2794	153462	A	T	Phe647Ile	Ref	Non-Ref	Ref	Ref	Ref	Ref	Ref	Ref	Ref	Ref	Ref	Ref
EHI_012510	hypothetical protein	2794	154111	A	G	-	Ref	heterologous	Ref	Ref	Ref	Ref	Ref	Non-Ref	Non-Ref	heterologous	Ref	Ref
EHI_012510	hypothetical protein	2794	154217	A	T	Ile395Asn	Non-Ref	Ref	Non-Ref	Ref	Ref	heterologous	heterologous	Non-Ref	Non-Ref	Non-Ref	Non-Ref	heterologous
EHI_012510	hypothetical protein	2794	154425	A	G	Phe326Leu	Non-Ref	Non-Ref	Ref	Ref	Ref	Non-Ref	Non-Ref	Ref	Ref	Non-Ref	Non-Ref	Non-Ref
EHI_012510	hypothetical protein	2794	154458	T	C	Arg315Gly	Non-Ref	Non-Ref	Non-Ref	Ref	Ref	Non-Ref	Non-Ref	Ref	Ref	Non-Ref	Non-Ref	Non-Ref
EHI_012510	hypothetical protein	2794	154553	G	A	Pro283Leu	Non-Ref	Non-Ref	heterologous	Ref	Ref	Ref	Ref	Ref	Ref	Ref	Ref	Ref
EHI_012330	serine-threonine-isoleucine rich protein, putative	2794	113003	T	A	Lys1352Asn	Ref	Non-Ref	Non-Ref	Ref	Ref	Ref	Ref	Ref	Ref	Ref	Ref	Ref
EHI_012330	serine-threonine-isoleucine rich protein, putative	2794	113208	T	G	Lys1284Thr	Ref	Non-Ref	Non-Ref	Ref	Ref	Ref	Ref	Ref	Ref	Ref	Ref	Ref
EHI_012330	serine-threonine-isoleucine rich protein, putative	2794	113538	C	T	Ser1174Asn	Ref	Non-Ref	Ref	Ref	Ref	Ref	Ref	Ref	Ref	Ref	Ref	Ref
EHI_012330	serine-threonine-isoleucine rich protein, putative	2794	113540	G	A	-	Ref	Non-Ref	Ref	Ref	Ref	Ref	Ref	Ref	Ref	Ref	Ref	Ref
EHI_012330	serine-threonine-isoleucine rich protein, putative	2794	113773	C	T	Val1096Ile	Non-Ref	heterologous	Non-Ref	Ref	Ref	Ref	Ref	Ref	Ref	Ref	Ref	Ref
EHI_012330	serine-threonine-isoleucine rich protein, putative	2794	113828	A	G/A	-	Ref	heterologous	Ref	Ref	Ref	Ref	Ref	Ref	Ref	Ref	Ref	Ref
EHI_012330	serine-threonine-isoleucine rich protein, putative	2794	113841	C	T/C	Ser1073Asn	Ref	heterologous	Ref	Ref	Ref	Ref	Ref	Ref	Ref	Ref	Ref	Ref
EHI_012330	serine-threonine-isoleucine rich protein, putative	2794	113843	T	C/T	-	Ref	heterologous	Ref	Ref	Ref	Ref	Ref	Ref	Ref	Ref	Ref	Ref
EHI_012330	serine-threonine-isoleucine rich protein, putative	2794	113977	T	C	Asn1028Asp	heterologous	heterologous	Non-Ref	Ref	Ref	Ref	Ref	Ref	Ref	Ref	Ref	Ref
EHI_012330	serine-threonine-isoleucine rich protein, putative	2794	113984	A	G	-	heterologous	Ref	Non-Ref	Ref	Ref	Ref	Ref	Ref	Ref	Ref	Ref	Ref
EHI_012330	serine-threonine-isoleucine rich protein, putative	2794	114008	A	C	-	Ref	Non-Ref	Ref	Ref	Ref	Ref	heterologous	heterologous	heterologous	heterologous	Ref	Ref
EHI_012330	serine-threonine-isoleucine rich protein, putative	2794	114039	T	G	Glu1007Ala	Non-Ref	Ref	Ref	Ref	Ref	Ref	Ref	Ref	Ref	Ref	Ref	Ref
EHI_012330	serine-threonine-isoleucine rich protein, putative	2794	114158	G	A	-	Non-Ref	Ref	Ref	Ref	Ref	Ref	Ref	Ref	Ref	Ref	Ref	Ref
EHI_012330	serine-threonine-isoleucine rich protein, putative	2794	114159	T	C	Asn967Ser	Non-Ref	Ref	Ref	Ref	Ref	Ref	Ref	Ref	Ref	Ref	Ref	Ref
EHI_012330	serine-threonine-isoleucine rich protein, putative	2794	114188	A	G	-	Non-Ref	Ref	Ref	Ref	Ref	Ref	Ref	Ref	Ref	Non-Ref	Ref	Ref
EHI_012330	serine-threonine-isoleucine rich protein, putative	2794	114378	T	C	Asn894Ser	Non-Ref	Ref	Ref	Ref	Ref	Ref	Ref	Ref	Ref	Ref	Ref	Ref
EHI_012330	serine-threonine-isoleucine rich protein, putative	2794	114476	A	C	-	Non-Ref	Ref	Ref	Ref	Ref	Ref	Ref	Ref	Ref	Ref	Ref	Ref
EHI_012330	serine-threonine-isoleucine rich protein, putative	2794	114500	T	C	-	Non-Ref	Ref	Ref	Ref	Ref	Ref	Ref	Ref	Ref	Ref	Ref	Ref
EHI_012330	serine-threonine-isoleucine rich protein, putative	2794	114518	A	C	-	Non-Ref	Ref	Ref	Ref	Ref	Ref	Ref	Ref	Ref	Ref	Ref	Ref
EHI_012330	serine-threonine-isoleucine rich protein, putative	2794	114524	C	A	-	Non-Ref	Ref	Ref	Ref	Ref	Ref	Ref	Ref	Ref	Ref	Ref	Ref
EHI_012330	serine-threonine-isoleucine rich protein, putative	2794	115769	A	G	-	Non-Ref	Ref	Ref	Ref	Ref	Ref	Ref	Ref	Ref	Ref	Ref	Ref
EHI_012330	serine-threonine-isoleucine rich protein, putative	2794	115869	A	T	Val397Asp	Non-Ref	Non-Ref	Ref	Ref	Ref	Non-Ref	Non-Ref	Ref	Ref	Non-Ref	Non-Ref	Non-Ref
EHI_012330	serine-threonine-isoleucine rich protein, putative	2794	115900	G	A	-	Non-Ref	Non-Ref	Non-Ref	Ref	Ref	Non-Ref	Non-Ref	Ref	Ref	Non-Ref	Non-Ref	Non-Ref
EHI_012330	serine-threonine-isoleucine rich protein, putative	2794	115909	C	T	Asp384Asn	Non-Ref	Non-Ref	Ref	Ref	Ref	Non-Ref	Non-Ref	Ref	Ref	Ref	Non-Ref	Non-Ref
EHI_012330	serine-threonine-isoleucine rich protein, putative	2794	116019	C	T	Ser347Asn	Non-Ref	Non-Ref	Ref	Ref	Ref	Non-Ref	Ref	Ref	Ref	Non-Ref	Non-Ref	Non-Ref
EHI_012330	serine-threonine-isoleucine rich protein, putative	2794	116027	T	G	Glu344Asp	Non-Ref	Non-Ref	Ref	Ref	Ref	Non-Ref	Non-Ref	Ref	Ref	Non-Ref	Non-Ref	Non-Ref
EHI_012330	serine-threonine-isoleucine rich protein, putative	2794	116079	A	G	Met327Thr	Ref	Non-Ref	Ref	Ref	Ref	Non-Ref	Non-Ref	Ref	Ref	Non-Ref	Non-Ref	Non-Ref
EHI_012330	serine-threonine-isoleucine rich protein, putative	2794	116099	G	T	Asp320Glu	Non-Ref	Non-Ref	Ref	Ref	Ref	Non-Ref	Non-Ref	Ref	Ref	Non-Ref	Non-Ref	Non-Ref
EHI_012330	serine-threonine-isoleucine rich protein, putative	2794	116118	C	T	Gly314Asp	Ref	Non-Ref	Ref	Ref	Ref	Ref	Ref	Ref	Ref	Ref	Ref	Ref
EHI_012330	serine-threonine-isoleucine rich protein, putative	2794	116180	G	A	-	Ref	Non-Ref	Ref	Ref	Ref	Ref	Ref	Ref	Ref	Ref	Ref	Ref
EHI_012330	serine-threonine-isoleucine rich protein, putative	2794	116272	T	C	Asn263Asp	Ref	Non-Ref	Ref	Ref	Ref	Ref	Ref	Ref	Ref	Ref	Ref	Ref
EHI_012330	serine-threonine-isoleucine rich protein, putative	2794	116276	T	C	-	Ref	Non-Ref	Ref	Ref	Ref	Ref	Ref	Ref	Ref	Ref	Ref	Ref
EHI_012330	serine-threonine-isoleucine rich protein, putative	2794	116358	C	T	Ser234Asn	Ref	Non-Ref	Ref	Ref	Ref	Non-Ref	Non-Ref	Ref	Ref	heterologous	heterologous	heterologous
EHI_012330	serine-threonine-isoleucine rich protein, putative	2794	116598	G	T	Thr154Asn	Ref	Ref	Non-Ref	Ref	Ref	Ref	Ref	Ref	Ref	Ref	Ref	Ref
EHI_012330	serine-threonine-isoleucine rich protein, putative	2794	116613	A	T	Val149Asp	Ref	Ref	Non-Ref	Ref	Ref	Ref	Ref	Ref	Ref	Ref	Ref	Ref
EHI_012330	serine-threonine-isoleucine rich protein, putative	2794	116624	G	A	-	Ref	Ref	Non-Ref	Ref	Ref	Ref	Ref	Ref	Ref	Ref	Ref	Ref
EHI_012330	serine-threonine-isoleucine rich protein, putative	2794	116636	T	C	-	Ref	Ref	Non-Ref	Ref	Ref	Ref	Ref	Ref	Ref	Ref	Ref	Ref
EHI_012330	serine-threonine-isoleucine rich protein, putative	2794	116708	G	A	-	Ref	Ref	Non-Ref	Ref	Ref	Non-Ref	Non-Ref	Ref	Ref	Non-Ref	Non-Ref	Non-Ref
EHI_012330	serine-threonine-isoleucine rich protein, putative	2794	116714	A	T	Asp115Glu	Ref	Ref	Non-Ref	Ref	Ref	Ref	Ref	Ref	Ref	Ref	Ref	Ref
EHI_012330	serine-threonine-isoleucine rich protein, putative	2794	116990	A	T	Phe23Leu	Ref	Non-Ref	Ref	Ref	Ref	Ref	Ref	Ref	Ref	Ref	Ref	Ref
EHI_012330	serine-threonine-isoleucine rich protein, putative	2794	116992	A	C	Phe23Val	Ref	Non-Ref	Ref	Ref	Ref	Ref	Ref	Ref	Ref	Ref	Ref	Ref
EHI_012330	serine-threonine-isoleucine rich protein, putative	2794	116999	A	T	Asp20Glu	Ref	Non-Ref	Ref	Ref	Ref	Ref	Ref	Ref	Ref	Ref	Ref	Ref
EHI_012330	serine-threonine-isoleucine rich protein, putative	2794	117000	T	C	Asp20Gly	Ref	Non-Ref	Ref	Ref	Ref	Ref	Ref	Ref	Ref	Ref	Ref	Ref
EHI_012330	serine-threonine-isoleucine rich protein, putative	2794	117018	A	T	Val14Asp	Ref	Non-Ref	Ref	Ref	Ref	Ref	Ref	Ref	Ref	Ref	Ref	Ref
EHI_011860	hypothetical protein	2794	21513	T	C/T	-	Ref	heterologous	Non-Ref	Ref	Ref	heterologous	Non-Ref	heterologous	heterologous	heterologous	Non-Ref	Non-Ref
EHI_011860	hypothetical protein	2794	22093	A	G	Arg288Gly	Non-Ref	heterologous	Non-Ref	Ref	Ref	Non-Ref	heterologous	heterologous	heterologous	heterologous	heterologous	Ref
EHI_011860	hypothetical protein	2794	22287	A	G	-	Ref	Non-Ref	Ref	Ref	Ref	Ref	Ref	Ref	Ref	Ref	Ref	Ref
EHI_012320	pumilio domain-containing protein C6G9.14, putative	2794	105639	T	C	Arg290Gly	Ref	Non-Ref	Ref	Ref	Ref	Non-Ref	Non-Ref	Non-Ref	Non-Ref	Non-Ref	Non-Ref	Non-Ref
EHI_011850	hypothetical protein	2794	19983	G	T	-	Ref	Non-Ref	Non-Ref	Ref	Ref	Ref	Ref	Ref	Ref	Ref	Ref	Ref
EHI_011850	hypothetical protein	2794	20014	G	C	-	Ref	Non-Ref	Non-Ref	Ref	Ref	Ref	Ref	Ref	Ref	Ref	Ref	Ref
EHI_011850	hypothetical protein	2794	20060	T	C	-	Ref	Non-Ref	Non-Ref	Ref	Ref	Ref	Ref	Ref	Ref	Ref	Ref	Ref
EHI_011850	hypothetical protein	2794	20076	G	C	-	Ref	Non-Ref	Non-Ref	Ref	Ref	Ref	Ref	Ref	Ref	Ref	Ref	Ref
EHI_011850	hypothetical protein	2794	20161	C	A	Gly54Val	Ref	Non-Ref	Ref	Ref	Ref	Non-Ref	Non-Ref	Non-Ref	Non-Ref	Non-Ref	Non-Ref	Non-Ref
EHI_012300	hypothetical protein	2794	97743	A	C	Lys143Asn	Ref	Non-Ref	Ref	Ref	Ref	heterologous	heterologous	Non-Ref	Non-Ref	Non-Ref	heterologous	Non-Ref
EHI_012300	hypothetical protein	2794	98737	T	C	Ser475Pro	Ref	Non-Ref	Ref	Ref	Ref	Ref	heterologous	Ref	Ref	heterologous	heterologous	Ref
EHI_012390	peptidyl-prolyl cis-trans isomerase, putative	2794	127305	C	C/T	-	Ref	Ref	heterologous	Ref	Ref	Ref	Ref	Ref	Ref	Ref	Ref	Ref
EHI_012390	peptidyl-prolyl cis-trans isomerase, putative	2794	127377	A	T	-	Ref	heterologous	Non-Ref	Ref	Ref	heterologous	Non-Ref	heterologous	heterologous	heterologous	Non-Ref	Non-Ref
EHI_012390	peptidyl-prolyl cis-trans isomerase, putative	2794	127577	T	T/C	Met44Val	Ref	heterologous	heterologous	Ref	Ref	heterologous	heterologous	Ref	Ref	heterologous	heterologous	heterologous
EHI_012390	peptidyl-prolyl cis-trans isomerase, putative	2794	127642	C	C/T	Ser22Asn	Ref	heterologous	heterologous	Ref	Ref	heterologous	heterologous	Ref	Ref	heterologous	heterologous	heterologous
EHI_012940	hypothetical protein	2796	15162	G	A	Ser823Leu	Non-Ref	Non-Ref	Non-Ref	Ref	Ref	Non-Ref	Non-Ref	Non-Ref	Non-Ref	Non-Ref	Non-Ref	Non-Ref
EHI_012940	hypothetical protein	2796	15249	C	G	Ser794Thr	Non-Ref	Ref	Ref	Ref	Ref	Ref	Ref	heterologous	heterologous	Ref	Ref	Ref
EHI_012940	hypothetical protein	2796	16858	C	T	Val258Ile	Non-Ref	Non-Ref	Ref	Ref	Ref	heterologous	Ref	heterologous	heterologous	heterologous	Ref	Ref
EHI_012940	hypothetical protein	2796	17378	C	T	-	Non-Ref	Non-Ref	Non-Ref	Ref	Ref	Ref	Ref	Ref	Ref	Ref	Ref	Ref
EHI_012950	hypothetical protein	2796	19235	C	T	Leu169Phe	Ref	Ref	heterologous	Ref	Ref	Non-Ref	heterologous	Ref	Ref	heterologous	heterologous	heterologous
EHI_013190	hypothetical protein	2796	85118	C	A	-	Non-Ref	heterologous	Ref	Ref	Ref	Non-Ref	heterologous	Ref	Ref	Non-Ref	heterologous	heterologous
EHI_013190	hypothetical protein	2796	85346	G	A	-	Ref	Non-Ref	Ref	Ref	Ref	Non-Ref	heterologous	Ref	Ref	Non-Ref	Ref	heterologous
EHI_013190	hypothetical protein	2796	85372	T	C	Thr702Ala	Ref	Non-Ref	heterologous	Ref	Ref	Non-Ref	heterologous	Non-Ref	Non-Ref	Non-Ref	heterologous	heterologous
EHI_013210	hypothetical protein	2796	89203	C	A	Ser891Ile	Ref	Ref	Non-Ref	Ref	Ref	Ref	heterologous	Ref	Ref	Ref	heterologous	Ref
EHI_013210	hypothetical protein	2796	89405	A	C	Leu824Val	Ref	Ref	Non-Ref	Ref	Ref	Ref	Non-Ref	heterologous	heterologous	Ref	heterologous	Non-Ref
EHI_013210	hypothetical protein	2796	90521	T	C	Ile452Val	Ref	Ref	Non-Ref	Ref	Ref	Ref	heterologous	Non-Ref	Non-Ref	Ref	heterologous	heterologous
EHI_013220	eukaryotic translation initiation factor 4E, putative	2796	92312	C	T	Pro12Ser	Non-Ref	Non-Ref	Non-Ref	Ref	Ref	Non-Ref	heterologous	heterologous	heterologous	Non-Ref	heterologous	heterologous
EHI_013230	hypothetical protein	2796	93969	C	T	Pro46Ser	Ref	Ref	Non-Ref	Ref	Ref	heterologous	heterologous	Ref	Ref	Ref	Ref	heterologous
EHI_013280	hypothetical protein	2796	108896	A	G	Ile181Thr	Ref	Non-Ref	Ref	Ref	Ref	Non-Ref	Non-Ref	Non-Ref	Non-Ref	Ref	Non-Ref	Non-Ref
EHI_013280	hypothetical protein	2796	109335	A	G	Phe35Leu	Ref	Non-Ref	Non-Ref	Ref	Ref	Ref	Ref	Ref	Ref	Ref	Ref	Ref
EHI_013280	hypothetical protein	2796	109356	T	C	Ile28Val	Ref	Non-Ref	Non-Ref	Ref	Ref	Ref	Ref	Ref	Ref	Ref	Ref	Ref
EHI_013280	hypothetical protein	2796	109398	C	T	Val14Ile	Ref	Non-Ref	Ref	Ref	Ref	Ref	Non-Ref	Non-Ref	Non-Ref	Ref	Non-Ref	Ref
EHI_013340	hypothetical protein	2796	116109	A	G	-	Ref	Ref	Non-Ref	Ref	Ref	Ref	Non-Ref	Ref	Ref	Non-Ref	Ref	Non-Ref
EHI_013060	hypothetical protein	2796	49888	G	A	-	Ref	Non-Ref	Non-Ref	Ref	Ref	Non-Ref	Non-Ref	Non-Ref	Non-Ref	Ref	Non-Ref	Non-Ref
EHI_013060	hypothetical protein	2796	50365	A	C	-	Ref	Ref	Non-Ref	Ref	Ref	Non-Ref	Non-Ref	Non-Ref	Non-Ref	Ref	Non-Ref	Non-Ref
EHI_013060	hypothetical protein	2796	50425	A	C	-	Non-Ref	Ref	Non-Ref	Ref	Ref	Non-Ref	Non-Ref	Non-Ref	Non-Ref	Ref	Non-Ref	Non-Ref
EHI_013060	hypothetical protein	2796	50639	T	C	Tyr374His	Ref	Ref	Non-Ref	Ref	Ref	Non-Ref	Non-Ref	Non-Ref	Non-Ref	Non-Ref	Non-Ref	Non-Ref
EHI_013060	hypothetical protein	2796	50651	A	C	Lys378Gln	Ref	Ref	Non-Ref	Ref	Ref	Non-Ref	Non-Ref	Non-Ref	Non-Ref	Ref	Non-Ref	Non-Ref
EHI_013060	hypothetical protein	2796	51086	A	G	Lys523Glu	Ref	Non-Ref	Non-Ref	Ref	Ref	Non-Ref	Non-Ref	Non-Ref	Non-Ref	Ref	Non-Ref	Non-Ref
EHI_013060	hypothetical protein	2796	51237	T	C	Ile573Thr	Ref	Ref	Non-Ref	Ref	Ref	Non-Ref	Non-Ref	Non-Ref	Non-Ref	Non-Ref	Non-Ref	Non-Ref
EHI_013060	hypothetical protein	2796	51294	A	C	Asn592Thr	Ref	Ref	Non-Ref	Ref	Ref	Non-Ref	Non-Ref	Non-Ref	Non-Ref	Ref	Non-Ref	Non-Ref
EHI_013060	hypothetical protein	2796	53105	A	G	Met1196Val	Ref	Ref	Non-Ref	Ref	Ref	Non-Ref	Non-Ref	Non-Ref	Non-Ref	Non-Ref	Non-Ref	Non-Ref
EHI_013060	hypothetical protein	2796	53390	G	C	Val1291Leu	Ref	Non-Ref	Non-Ref	Ref	Ref	Non-Ref	Non-Ref	Non-Ref	Non-Ref	Ref	Non-Ref	Non-Ref
EHI_013170	protein kinase domain containing protein	2796	80758	G	T	-	Ref	Non-Ref	Ref	Ref	Ref	Ref	Ref	Ref	Ref	Ref	Ref	Ref
EHI_013150	phosphoesterase, putative	2796	77580	C	T	-	Ref	Non-Ref	Ref	Ref	Ref	Ref	Ref	Non-Ref	Non-Ref	Non-Ref	Ref	Ref
EHI_013140	Ras guanine nucleotide exchange factor, putative	2796	74530	A	G	-	Ref	Non-Ref	Ref	Ref	Ref	Ref	Ref	Non-Ref	Non-Ref	Ref	Ref	Ref
EHI_013140	Ras guanine nucleotide exchange factor, putative	2796	75023	T	C/T	-	Ref	Ref	Ref	Ref	Ref	Ref	Ref	Ref	Ref	Ref	Ref	Ref
EHI_013140	Ras guanine nucleotide exchange factor, putative	2796	75139	C	T	Asp531Asn	Ref	Non-Ref	Ref	Ref	Ref	Ref	Ref	Ref	Ref	Ref	Ref	Ref
EHI_013140	Ras guanine nucleotide exchange factor, putative	2796	76202	C	T	Gly192Asp	Ref	Non-Ref	Ref	Ref	Ref	Ref	Ref	Non-Ref	Non-Ref	Non-Ref	Ref	Ref
EHI_013140	Ras guanine nucleotide exchange factor, putative	2796	76538	T	A	Lys80Ile	Non-Ref	Ref	Ref	Ref	Ref	Ref	Ref	Non-Ref	Non-Ref	Non-Ref	Ref	Ref
EHI_013030	hypothetical protein, conserved	2796	41751	C	T	-	Non-Ref	Ref	Ref	Ref	Ref	Ref	Ref	Ref	Ref	Ref	Ref	Ref
EHI_013020	hypothetical protein	2796	40439	T	C	Asn405Asp	Non-Ref	heterologous	Non-Ref	Ref	Ref	Non-Ref	Non-Ref	Ref	Ref	Ref	Non-Ref	Non-Ref
EHI_013020	hypothetical protein	2796	41027	A	G	Ser209Pro	Ref	Ref	Ref	Ref	Ref	Ref	Ref	Ref	Ref	Ref	Ref	Ref
EHI_013010	hypothetical protein	2796	30079	T	C/T	Ile3113Met	heterologous	Ref	heterologous	Ref	Ref	heterologous	heterologous	heterologous	Non-Ref	heterologous	heterologous	Non-Ref
EHI_013010	hypothetical protein	2796	30475	C	A	-	Non-Ref	Non-Ref	Ref	Ref	Ref	Non-Ref	heterologous	Non-Ref	Non-Ref	heterologous	Ref	heterologous
EHI_013010	hypothetical protein	2796	33140	A	G	Val2093Ala	Non-Ref	Non-Ref	Non-Ref	Ref	Ref	heterologous	Non-Ref	Ref	Ref	heterologous	heterologous	Ref
EHI_013010	hypothetical protein	2796	37249	T	A	Gln723His	Ref	Ref	Ref	Ref	Ref	Ref	Ref	Ref	Ref	Ref	Ref	Ref
EHI_013010	hypothetical protein	2796	37753	C	T/C	-	heterologous	Non-Ref	Ref	Ref	Ref	Ref	Ref	Ref	Ref	Ref	Ref	Ref
EHI_012960	hypothetical protein, conserved	2796	21038	A	A/T	Ile316Leu	Ref	heterologous	Ref	Ref	Ref	Ref	Ref	Ref	Ref	Ref	Ref	Ref
EHI_012960	hypothetical protein, conserved	2796	21040	A	A/G	Ile316Met	heterologous	heterologous	Non-Ref	Ref	Ref	Ref	Ref	Ref	Ref	Ref	Ref	Ref
EHI_013040	adaptor protein (AP) family protein	2796	42915	G	A/G	Gly186Arg	Ref	Ref	heterologous	Ref	Ref	Ref	heterologous	Ref	Ref	Ref	Non-Ref	Ref
EHI_013040	adaptor protein (AP) family protein	2796	43097	T	C/T	-	Ref	Ref	heterologous	Ref	Ref	heterologous	heterologous	Ref	Ref	Ref	Ref	heterologous
EHI_013040	adaptor protein (AP) family protein	2796	43989	G	A/G	Val544Ile	heterologous	heterologous	Ref	Ref	Ref	Ref	Ref	Ref	Ref	Ref	Ref	Ref
EHI_012930	cytidine deaminase, putative	2796	13252	C	T	Thr42Ile	Non-Ref	Non-Ref	Ref	Ref	Ref	Ref	Ref	Ref	Ref	Ref	Ref	Ref
EHI_012930	cytidine deaminase, putative	2796	14043	A	G	Ile306Val	Non-Ref	Non-Ref	Ref	Ref	Ref	Ref	Ref	Ref	Ref	heterologous	Ref	Ref
EHI_012930	cytidine deaminase, putative	2796	14060	T	C	-	Non-Ref	Non-Ref	Ref	Ref	Ref	Ref	Ref	Ref	Ref	Ref	Ref	Ref
EHI_013240	hypothetical protein	2796	95746	A	G	-	Ref	Ref	Non-Ref	Ref	Ref	Ref	heterologous	Non-Ref	Non-Ref	Ref	Non-Ref	heterologous
EHI_013240	hypothetical protein	2796	97977	T	G/T	-	Ref	Ref	heterologous	Ref	Ref	heterologous	heterologous	heterologous	heterologous	Ref	Ref	heterologous
EHI_013240	hypothetical protein	2796	98779	T	G/T	-	heterologous	Ref	Ref	Ref	Ref	Ref	Ref	Ref	Ref	Ref	Ref	Ref
EHI_013180	dynamin-1-like protein, putative	2796	82175	C	T	Ala395Thr	Ref	Ref	Ref	Ref	Non-Ref	heterologous	heterologous	Ref	Ref	heterologous	heterologous	heterologous
EHI_013180	dynamin-1-like protein, putative	2796	82664	C	C/T	Val232Ile	Ref	Ref	heterologous	Ref	Ref	heterologous	heterologous	Ref	Ref	Ref	Ref	heterologous
EHI_013120	hypothetical protein	2796	69433	G	A	-	Non-Ref	Ref	Ref	Ref	Ref	Ref	Ref	Ref	Ref	Non-Ref	Ref	Ref
EHI_013200	hypothetical protein	2796	87659	C	T	-	Non-Ref	Ref	Ref	Ref	Ref	Ref	Ref	Ref	Ref	Ref	Ref	Ref
EHI_013200	hypothetical protein	2796	87952	G	C	Ser114Thr	Ref	heterologous	Non-Ref	Ref	Ref	Ref	Non-Ref	Ref	Ref	Ref	Non-Ref	Non-Ref
EHI_013450	hypothetical protein	2799	979	T	T/A	Glu571Val	Ref	heterologous	Ref	Ref	Ref	Ref	Ref	Ref	Ref	Ref	Ref	Ref
EHI_013450	hypothetical protein	2799	1038	C	C/T	-	Ref	heterologous	Ref	Ref	Ref	Ref	Ref	Ref	Ref	Ref	Ref	Ref
EHI_013450	hypothetical protein	2799	1110	T	C	-	Ref	Non-Ref	Ref	Ref	Ref	Ref	Ref	Ref	Ref	Ref	Ref	Ref
EHI_013450	hypothetical protein	2799	1756	C	G	Gly312Ala	Ref	Ref	Ref	Ref	Non-Ref	Ref	Ref	Ref	Ref	Ref	Ref	Ref
EHI_013450	hypothetical protein	2799	1809	C	T	-	Ref	Ref	Ref	Ref	Non-Ref	Ref	Ref	Ref	Ref	Ref	Ref	Ref
EHI_013450	hypothetical protein	2799	1929	C	C/T	Met254Ile	Ref	Ref	Ref	Ref	heterologous	Ref	Ref	Ref	Ref	Ref	Ref	Ref
EHI_013450	hypothetical protein	2799	1938	C	A/C	Trp251Cys	Ref	Ref	Ref	Ref	heterologous	Ref	Ref	Ref	Ref	Ref	Ref	Ref
EHI_013450	hypothetical protein	2799	1939	C	A/C	Trp251Leu	Ref	Ref	Ref	Ref	heterologous	Ref	Ref	Ref	Ref	Ref	Ref	Ref
EHI_013450	hypothetical protein	2799	1940	A	A/T	Trp251Arg	Ref	Ref	Ref	Ref	heterologous	Ref	Ref	Ref	Ref	Ref	Ref	Ref
EHI_013450	hypothetical protein	2799	2341	T	A	His117Leu	Ref	Ref	Ref	Ref	Non-Ref	Ref	Ref	Ref	Ref	Ref	Ref	Ref
EHI_013450	hypothetical protein	2799	2402	C	T	Val97Ile	Ref	Ref	Ref	Ref	Non-Ref	Ref	Ref	Ref	Ref	Ref	Ref	Ref
EHI_013450	hypothetical protein	2799	2435	T	A	Ile86Phe	Ref	Ref	Ref	Ref	Non-Ref	Ref	Ref	Ref	Ref	Ref	Ref	Ref
EHI_013930	hypothetical protein	2808	14546	C	T/C	-	Ref	Ref	Ref	Ref	heterologous	Ref	Ref	Ref	Ref	Ref	Ref	Ref
EHI_013930	hypothetical protein	2808	14643	G	G/T	Gly173Stp	Ref	heterologous	Ref	Ref	Ref	Ref	Ref	Ref	Ref	Ref	Ref	Ref
EHI_013930	hypothetical protein	2808	14645	A	A/G	-	Ref	heterologous	Ref	Ref	Ref	Ref	Ref	Ref	Ref	Ref	Ref	Ref
EHI_013940	leucine rich repeat protein, BspA family	2808	15979	T	T/C	Asp231Gly	Ref	heterologous	Ref	Ref	Ref	Ref	Ref	Ref	Ref	Ref	Ref	Ref
EHI_013940	leucine rich repeat protein, BspA family	2808	16146	T	T/C	-	heterologous	heterologous	Ref	Ref	Ref	Ref	Ref	Ref	Ref	Ref	Ref	Ref
EHI_013940	leucine rich repeat protein, BspA family	2808	16547	C	C/T	Val42Ile	heterologous	heterologous	heterologous	Ref	Ref	Ref	Ref	Ref	Ref	Ref	Ref	Ref
EHI_013960	DEAD/DEAH box helicase, putative	2808	18324	A	C	-	Ref	Non-Ref	Non-Ref	Ref	Non-Ref	Non-Ref	Non-Ref	Ref	Ref	Ref	Non-Ref	Non-Ref
EHI_013960	DEAD/DEAH box helicase, putative	2808	18600	C	T	-	Ref	Non-Ref	Non-Ref	Ref	Ref	Non-Ref	Non-Ref	Non-Ref	Non-Ref	Non-Ref	Non-Ref	Non-Ref
EHI_013960	DEAD/DEAH box helicase, putative	2808	20140	T	G	Lys113Thr	Non-Ref	Ref	Ref	Ref	Ref	Ref	Ref	heterologous	heterologous	heterologous	Ref	Ref
EHI_013960	DEAD/DEAH box helicase, putative	2808	20273	C	A	Ala69Ser	Ref	Ref	heterologous	Ref	Ref	Ref	Ref	Ref	Ref	Ref	Ref	Ref
EHI_013960	DEAD/DEAH box helicase, putative	2808	20407	T	C/T	Asn24Ser	Ref	heterologous	Ref	Ref	Ref	Ref	Ref	Ref	Ref	Ref	Ref	Ref
EHI_013980	phosphatidylinositol 3-kinase, putative	2808	28790	T	C	-	Ref	Non-Ref	Ref	Ref	Ref	Non-Ref	Non-Ref	Non-Ref	Non-Ref	Non-Ref	Non-Ref	Non-Ref
EHI_013980	phosphatidylinositol 3-kinase, putative	2808	29122	C	T	-	Ref	Ref	Non-Ref	Ref	Ref	Ref	Non-Ref	Ref	Ref	Ref	Ref	Non-Ref
EHI_014030	NAD(P) transhydrogenase subunit alpha, putative	2808	41974	C	T	Val11Met	Ref	Non-Ref	Non-Ref	Ref	Ref	Ref	Ref	Ref	Ref	Ref	Ref	Ref
EHI_014360	patatin-like phospholipase, putative	2808	99449	A	G	-	Ref	Non-Ref	Ref	Ref	Ref	Non-Ref	Non-Ref	Non-Ref	Non-Ref	Ref	Non-Ref	Non-Ref
EHI_014360	patatin-like phospholipase, putative	2808	99776	C	T	-	Ref	Non-Ref	Ref	Ref	Ref	Non-Ref	Non-Ref	Non-Ref	Non-Ref	Ref	Non-Ref	Non-Ref
EHI_014360	patatin-like phospholipase, putative	2808	100081	C	T	Val86Ile	Non-Ref	Non-Ref	Ref	Ref	Ref	Ref	Ref	Ref	Ref	Ref	Ref	Ref
EHI_014350	protein kinase domain containing protein	2808	97892	A	G	-	Non-Ref	Ref	Ref	Ref	Ref	Non-Ref	Non-Ref	Non-Ref	Non-Ref	Non-Ref	Non-Ref	Non-Ref
EHI_014140	hypothetical protein	2808	61069	C	A	Phe458Leu	Ref	Non-Ref	Non-Ref	Ref	Ref	Non-Ref	Non-Ref	heterologous	Non-Ref	Non-Ref	Ref	Non-Ref
EHI_014140	hypothetical protein	2808	61070	A	C	Lys459Gln	Ref	Non-Ref	Ref	Ref	Ref	Ref	Ref	Ref	Ref	Ref	Ref	Ref
EHI_014070	hypothetical protein, conserved	2808	47384	A	G	Tyr49Cys	Ref	Non-Ref	heterologous	Ref	Ref	Ref	heterologous	heterologous	heterologous	heterologous	heterologous	Ref
EHI_014070	hypothetical protein, conserved	2808	47910	A	G	-	Non-Ref	Non-Ref	Non-Ref	Ref	Ref	heterologous	Non-Ref	heterologous	heterologous	heterologous	Non-Ref	Non-Ref
EHI_014070	hypothetical protein, conserved	2808	48312	T	C/T	-	heterologous	Non-Ref	heterologous	Ref	heterologous	heterologous	heterologous	Non-Ref	Non-Ref	heterologous	heterologous	Non-Ref
EHI_014060	Rab family GTPase	2808	46416	A	C	Asn28Thr	Ref	Non-Ref	Ref	Ref	Ref	Ref	Ref	Ref	Ref	Ref	Ref	Ref
EHI_014060	Rab family GTPase	2808	46481	C	T	-	Ref	Non-Ref	Ref	Ref	Ref	Ref	Ref	Ref	Ref	Ref	Ref	Ref
EHI_013900	hypothetical protein	2808	9377	A	G	-	Ref	Non-Ref	Ref	Ref	Ref	Ref	Ref	Ref	Ref	Ref	Ref	Ref
EHI_013900	hypothetical protein	2808	9386	A	T	Asp206Glu	Ref	Non-Ref	Ref	Ref	Ref	Ref	Ref	Ref	Ref	Ref	Ref	Ref
EHI_013900	hypothetical protein	2808	9389	G	T	Asp205Glu	Ref	Non-Ref	Ref	Ref	Ref	Ref	Ref	Ref	Ref	Ref	Ref	Ref
EHI_013900	hypothetical protein	2808	9395	G	A	-	Ref	Non-Ref	Ref	Ref	Ref	Ref	Ref	Ref	Ref	Ref	Ref	Ref
EHI_013900	hypothetical protein	2808	9398	T	A	Glu202Asp	Ref	Non-Ref	Ref	Ref	Ref	Ref	Ref	Ref	Ref	Ref	Ref	Ref
EHI_013900	hypothetical protein	2808	9401	A	G	-	Ref	Non-Ref	Ref	Ref	Ref	Ref	Ref	Ref	Ref	Ref	Ref	Ref
EHI_013900	hypothetical protein	2808	9404	A	T	Asp200Glu	Ref	Non-Ref	Ref	Ref	Ref	Ref	Ref	Ref	Ref	Ref	Ref	Ref
EHI_013900	hypothetical protein	2808	9407	A	G	-	Ref	Non-Ref	Ref	Ref	Ref	Ref	Ref	Ref	Ref	Ref	Ref	Ref
EHI_013900	hypothetical protein	2808	9416	A	T	Asp196Glu	Ref	Non-Ref	Ref	Ref	Ref	Ref	Ref	Ref	Ref	Ref	Ref	Ref
EHI_013900	hypothetical protein	2808	9419	A	T	Asp195Glu	Ref	Non-Ref	Ref	Ref	Ref	Ref	Ref	Ref	Ref	Ref	Ref	Ref
EHI_013900	hypothetical protein	2808	9428	A	T	Asp192Glu	Ref	Non-Ref	Ref	Ref	Ref	Ref	Ref	Ref	Ref	Ref	Ref	Ref
EHI_013900	hypothetical protein	2808	9434	G	A	-	Ref	Non-Ref	Ref	Ref	Ref	Ref	Ref	Ref	Ref	Ref	Ref	Ref
EHI_013900	hypothetical protein	2808	9440	G	A	-	Ref	Non-Ref	Ref	Ref	Ref	Ref	Ref	Ref	Ref	Ref	Ref	Ref
EHI_013900	hypothetical protein	2808	9443	T	G	Glu187Asp	Ref	Non-Ref	Ref	Ref	Ref	Ref	Ref	Ref	Ref	Ref	Ref	Ref
EHI_013900	hypothetical protein	2808	9446	A	T	Asp186Glu	Ref	Non-Ref	Ref	Ref	Ref	Ref	Ref	Ref	Ref	Ref	Ref	Ref
EHI_013900	hypothetical protein	2808	9461	A	G	-	Ref	Non-Ref	Ref	Ref	Ref	Ref	Ref	Ref	Ref	Ref	Ref	Ref
EHI_013900	hypothetical protein	2808	9464	A	T	Asp180Glu	Ref	Non-Ref	Ref	Ref	Ref	Ref	Ref	Ref	Ref	Ref	Ref	Ref
EHI_013900	hypothetical protein	2808	9470	T	A	Glu178Asp	Ref	Non-Ref	Ref	Ref	Ref	Ref	Ref	Ref	Ref	heterologous	Ref	Ref
EHI_013900	hypothetical protein	2808	9473	A	T	Asp177Glu	Ref	Non-Ref	Ref	Ref	Ref	Ref	Ref	Ref	Ref	Ref	Ref	Ref
EHI_013900	hypothetical protein	2808	9527	A	A/T	Asp159Glu	Ref	Ref	heterologous	Ref	Ref	Ref	Ref	Ref	Ref	Ref	Ref	Ref
EHI_013900	hypothetical protein	2808	9602	C	T	-	Ref	Ref	Ref	Ref	Ref	Ref	Ref	Ref	Ref	Ref	Ref	Ref
EHI_013900	hypothetical protein	2808	9605	T	A	Glu133Asp	Ref	Ref	Non-Ref	Ref	Ref	heterologous	Non-Ref	Non-Ref	Non-Ref	Ref	Non-Ref	heterologous
EHI_013900	hypothetical protein	2808	9608	A	G	-	Ref	Ref	Ref	Ref	Ref	Ref	Ref	Ref	Ref	Ref	Ref	Ref
EHI_013900	hypothetical protein	2808	9611	T	A/T	Glu131Asp	Ref	Ref	heterologous	Ref	Ref	Ref	heterologous	Non-Ref	Non-Ref	Non-Ref	Non-Ref	Ref
EHI_013900	hypothetical protein	2808	9812	G	G/A	-	Ref	Ref	Ref	Ref	heterologous	Ref	Ref	Ref	Ref	Ref	Ref	Ref
EHI_013900	hypothetical protein	2808	9830	A	G	-	Non-Ref	Ref	Ref	Ref	Ref	Ref	Ref	Ref	Ref	Ref	Ref	Ref
EHI_013890	40S ribosomal protein S6, putative	2808	8636	T	C	-	Ref	Non-Ref	Ref	Ref	Ref	Non-Ref	Non-Ref	Non-Ref	Non-Ref	Non-Ref	Non-Ref	Non-Ref
EHI_013870	dimethyladenosine transferase, putative	2808	4050	A	G	-	Ref	Ref	Non-Ref	Ref	Ref	Non-Ref	Non-Ref	Non-Ref	Non-Ref	Non-Ref	Non-Ref	Non-Ref
EHI_014010	myosin-2 heavy chain, putative	2808	36201	A	A/T	Glu247Val	heterologous	Ref	heterologous	Ref	Ref	Ref	Ref	Ref	Ref	Ref	heterologous	Ref
EHI_014010	myosin-2 heavy chain, putative	2808	37308	A	G	Asn616Ser	Non-Ref	Ref	Non-Ref	Ref	Ref	Ref	Non-Ref	Ref	Ref	heterologous	heterologous	Non-Ref
EHI_013970	hypothetical protein	2808	22965	G	A	-	Ref	Ref	Non-Ref	Ref	Ref	Ref	Ref	Ref	Ref	Ref	Ref	Ref
EHI_013970	hypothetical protein	2808	23070	C	C/T	-	Ref	Ref	heterologous	Ref	Ref	Ref	Ref	Ref	Ref	Ref	Ref	Ref
EHI_013970	hypothetical protein	2808	23229	G	A	-	Ref	heterologous	Ref	Ref	Non-Ref	Ref	Ref	Ref	Ref	Ref	Ref	Ref
EHI_013970	hypothetical protein	2808	23296	C	C/T	Gly35Asp	Ref	Ref	Ref	Ref	heterologous	Ref	Ref	Ref	Ref	Ref	Ref	Ref
EHI_013970	hypothetical protein	2808	23297	C	A/C	Gly35Cys	Ref	Ref	Ref	Ref	heterologous	Ref	Ref	Ref	Ref	Ref	Ref	Ref
EHI_014810	hypothetical protein	2820	6486	A	A/T	-	heterologous	Ref	Ref	Ref	Ref	Ref	Ref	Ref	Ref	Ref	Ref	Ref
EHI_014810	hypothetical protein	2820	6510	A	A/T	-	heterologous	Ref	Ref	Ref	Ref	Ref	Ref	Ref	Ref	Ref	Ref	Ref
EHI_014910	hypothetical protein	2824	464	A	C	Ser573Ala	Ref	Non-Ref	Ref	Ref	Ref	Ref	Ref	Ref	Ref	Ref	Ref	Ref
EHI_014910	hypothetical protein	2824	1899	A	G	-	Ref	Ref	Non-Ref	Ref	Ref	Ref	Ref	Ref	Ref	Ref	Ref	Ref
EHI_014910	hypothetical protein	2824	1996	T	C	Tyr62Cys	Ref	Ref	Non-Ref	Ref	Ref	Ref	Ref	Ref	Ref	Ref	Ref	Ref
EHI_015360	hypothetical protein, conserved	2829	38077	C	T	-	Ref	Non-Ref	Ref	Ref	Ref	Ref	Ref	Ref	Ref	Ref	Ref	Ref
EHI_015360	hypothetical protein, conserved	2829	38122	C	A	-	Ref	Non-Ref	Non-Ref	Ref	Ref	heterologous	heterologous	Ref	Ref	Non-Ref	heterologous	heterologous
EHI_015420	hypothetical protein	2829	60520	T	G	Ser551Ala	Ref	Ref	Non-Ref	Ref	Ref	Ref	Non-Ref	Non-Ref	Non-Ref	Ref	Non-Ref	Non-Ref
EHI_015380	immuno-dominant variable surface antigen	2829	43370	G	T	Arg965Ser	Ref	Non-Ref	Non-Ref	Ref	Ref	Non-Ref	Non-Ref	Ref	Ref	Ref	Non-Ref	Non-Ref
EHI_015380	immuno-dominant variable surface antigen	2829	44992	A	G	Leu424Ser	Ref	Ref	Ref	Ref	Ref	Ref	Ref	Ref	Ref	Ref	Ref	Ref
EHI_015380	immuno-dominant variable surface antigen	2829	45924	G	A	-	Ref	Non-Ref	Ref	Ref	Ref	Non-Ref	Non-Ref	Ref	Ref	Ref	Non-Ref	Non-Ref
EHI_015380	immuno-dominant variable surface antigen	2829	46140	G	A	-	Ref	Non-Ref	Ref	Ref	Ref	Ref	Ref	Ref	Ref	Ref	Ref	Ref
EHI_015380	immuno-dominant variable surface antigen	2829	46200	T	A	-	Ref	Non-Ref	Ref	Ref	Ref	Ref	Ref	Ref	Ref	Ref	Ref	Ref
EHI_015330	citrate transporter, putative	2829	34317	G	A	Gly611Glu	Ref	Ref	Ref	Ref	Ref	Ref	Ref	Ref	Ref	Ref	Ref	Ref
EHI_015290	C2 domain protein, putative	2829	29144	G	A	Pro241Leu	Ref	Non-Ref	Ref	Ref	Ref	Ref	Ref	Ref	Ref	Ref	Ref	Ref
EHI_015290	C2 domain protein, putative	2829	29245	G	A	-	Ref	Non-Ref	Ref	Ref	Ref	Ref	Ref	Ref	Ref	Ref	Ref	Ref
EHI_015290	C2 domain protein, putative	2829	29276	C	T	Gly197Glu	Ref	Non-Ref	Ref	Ref	Ref	Ref	Ref	Ref	Ref	Ref	Ref	Ref
EHI_015290	C2 domain protein, putative	2829	29277	C	G	Gly197Arg	Ref	Non-Ref	Ref	Ref	Ref	Ref	Ref	Ref	Ref	Ref	Ref	Ref
EHI_015290	C2 domain protein, putative	2829	29290	G	A	-	Ref	Non-Ref	Ref	Ref	Ref	Ref	Ref	Ref	Ref	Ref	Ref	Ref
EHI_015290	C2 domain protein, putative	2829	29302	A	T	-	Ref	Non-Ref	Ref	Ref	Ref	Ref	Ref	Ref	Ref	Ref	Ref	Ref
EHI_015290	C2 domain protein, putative	2829	29330	G	A	Pro179Leu	Ref	Non-Ref	Ref	Ref	Ref	Ref	Ref	Ref	Ref	Ref	Ref	Ref
EHI_015280	UDP-glucose:glycoprotein glucosyltransferase, putative	2829	27309	A	A/G	Thr741Ala	Ref	heterologous	Ref	Ref	Ref	Ref	Ref	Ref	Ref	Ref	Ref	Ref
EHI_015280	UDP-glucose:glycoprotein glucosyltransferase, putative	2829	28037	T	C	-	Ref	Non-Ref	Ref	Ref	Ref	Ref	Ref	Ref	Ref	Non-Ref	Ref	Ref
EHI_015270	N-acetylglucosaminyl-phosphatidylinositol de-N-acetylase, putative	2829	24731	T	C/T	-	Ref	Ref	Ref	Ref	Ref	Ref	Ref	Ref	Ref	Ref	Ref	Ref
EHI_015250	lysozyme, putative	2829	21648	C	T	-	Ref	Ref	Ref	Ref	Non-Ref	Ref	Ref	Ref	Ref	Ref	Ref	Ref
EHI_015250	lysozyme, putative	2829	21820	A	G	Ser304Gly	Ref	Ref	Ref	Ref	Non-Ref	Ref	Ref	Ref	Ref	Ref	Ref	Ref
EHI_015240	hypothetical protein	2829	17603	C	T	Val470Ile	Ref	Ref	Non-Ref	Ref	Ref	heterologous	heterologous	Ref	Ref	Ref	Ref	heterologous
EHI_015240	hypothetical protein	2829	18531	C	T/C	-	Ref	Ref	Ref	Ref	heterologous	heterologous	heterologous	heterologous	heterologous	Ref	heterologous	heterologous
EHI_015240	hypothetical protein	2829	18633	A	A/G	-	Ref	Ref	heterologous	Ref	heterologous	Ref	Ref	Ref	Ref	Ref	Ref	Ref
EHI_015240	hypothetical protein	2829	18648	A	C	Ile121Met	Ref	Ref	Non-Ref	Ref	Ref	heterologous	heterologous	heterologous	heterologous	Ref	heterologous	heterologous
EHI_015230	hypothetical protein	2829	14419	C	T	-	Ref	Ref	Non-Ref	Ref	Ref	Ref	Ref	Ref	Ref	Ref	Ref	Ref
EHI_015230	hypothetical protein	2829	14740	A	G	Arg230Gly	Ref	Non-Ref	Ref	Ref	Non-Ref	Ref	Ref	heterologous	heterologous	Ref	Ref	Ref
EHI_015220	hypothetical protein	2829	9471	T	G	Val201Gly	Ref	Non-Ref	Non-Ref	Ref	Ref	Ref	Ref	Ref	Ref	Ref	Ref	Ref
EHI_015220	hypothetical protein	2829	9507	A	G	Asp213Gly	heterologous	Ref	Ref	Non-Ref	Ref	Ref	Ref	Ref	Ref	Ref	Ref	Ref
EHI_015220	hypothetical protein	2829	9546	C	A	Ala226Asp	Non-Ref	Ref	Ref	Non-Ref	Ref	Ref	Ref	Ref	Ref	Ref	Ref	Ref
EHI_015220	hypothetical protein	2829	9654	C	A	Thr262Lys	Ref	Ref	Ref	Ref	Non-Ref	Ref	Ref	Ref	Ref	Ref	Ref	Ref
EHI_015220	hypothetical protein	2829	9788	C	A	Pro307Thr	Ref	Non-Ref	Non-Ref	Non-Ref	Non-Ref	Non-Ref	Non-Ref	Non-Ref	Non-Ref	Non-Ref	Non-Ref	Non-Ref
EHI_016490	leucine rich repeat protein, BspA family	2840	41536	G	T	His1072Asn	Ref	Non-Ref	Ref	Ref	Ref	Ref	Non-Ref	Ref	Ref	Ref	Ref	Non-Ref
EHI_016490	leucine rich repeat protein, BspA family	2840	43115	A	T	Ser545Arg	Ref	Ref	Ref	Ref	Ref	Ref	Ref	Ref	Ref	Ref	Ref	Ref
EHI_016490	leucine rich repeat protein, BspA family	2840	43119	T	G	His544Pro	Ref	Ref	Ref	Ref	Ref	Ref	Ref	Ref	Ref	Ref	Ref	Ref
EHI_016490	leucine rich repeat protein, BspA family	2840	43123	A	C	Cys543Gly	Ref	Ref	Ref	Ref	Ref	Ref	Ref	Ref	Ref	Ref	Ref	Ref
EHI_016430	myotubularin, putative	2840	27303	A	G	-	Ref	Non-Ref	Ref	Ref	Ref	Non-Ref	Non-Ref	Ref	Ref	Non-Ref	Non-Ref	Non-Ref
EHI_016380	P-glycoprotein-2	2840	17205	A	G	Lys505Arg	Ref	Non-Ref	Ref	Ref	Ref	Ref	Ref	Ref	Ref	Ref	Ref	Ref
EHI_016380	P-glycoprotein-3	2840	17795	T	C	Tyr702His	Ref	Non-Ref	Ref	Ref	Ref	Non-Ref	Ref	Ref	Ref	Ref	Non-Ref	Non-Ref
EHI_016900	hypothetical protein	2844	2816	G	A	-	Ref	Non-Ref	Ref	Ref	Ref	Ref	Ref	Ref	Ref	Ref	Ref	Ref
EHI_016900	hypothetical protein	2844	2843	A	G	-	Ref	Non-Ref	Ref	Ref	Ref	Ref	Ref	Ref	Ref	Ref	Ref	Ref
EHI_016900	hypothetical protein	2844	2856	C	A	Gln20Lys	Ref	Non-Ref	Ref	Ref	Ref	Ref	Ref	Ref	Ref	Ref	Ref	Ref
EHI_016900	hypothetical protein	2844	2869	C	A	Thr24Asn	Ref	Non-Ref	Ref	Ref	Ref	Ref	Ref	Non-Ref	Ref	Ref	Ref	Ref
EHI_016900	hypothetical protein	2844	3056	G	G/A	-	Ref	heterologous	Ref	Ref	Ref	Ref	Ref	Ref	Ref	Ref	Ref	Ref
EHI_016900	hypothetical protein	2844	3850	A	G	Asn351Ser	Ref	Ref	Non-Ref	Ref	Ref	Non-Ref	Ref	Non-Ref	Non-Ref	Non-Ref	Non-Ref	Ref
EHI_017000	hypothetical protein	2846	2535	G	A	His558Tyr	Ref	Non-Ref	Ref	Ref	Ref	Ref	Ref	Ref	Ref	Ref	Ref	Ref
EHI_017040	nucleoside transporter, putative	2846	10185	C	T	-	Ref	Non-Ref	Ref	Ref	Ref	Non-Ref	Non-Ref	Ref	Ref	Non-Ref	Non-Ref	Non-Ref
EHI_017050	Ras GTPase-activating protein, putative	2846	11744	T	C	-	Non-Ref	Non-Ref	Ref	Ref	Ref	Non-Ref	Ref	Ref	Ref	Non-Ref	Ref	Ref
EHI_017050	Ras GTPase-activating protein, putative	2846	12326	A	T	Leu182Phe	Ref	Non-Ref	Ref	Ref	Ref	Non-Ref	Ref	Ref	Ref	Non-Ref	Ref	Ref
EHI_017350	heat shock protein, putative	2850	4082	T	T/A	-	Ref	heterologous	Ref	Ref	Ref	Ref	Ref	Ref	Ref	Ref	Ref	Ref
EHI_017450	proteoglycan-4 precursor, putative	2852	2230	T	C	-	Ref	Non-Ref	Ref	Ref	Ref	Ref	Ref	Ref	Ref	Ref	Ref	Ref
EHI_017450	proteoglycan-4 precursor, putative	2852	2305	C	A	-	Ref	Non-Ref	Ref	Ref	Ref	Ref	Ref	Ref	Ref	Ref	Ref	Ref
EHI_017450	proteoglycan-4 precursor, putative	2852	2692	A	C	-	Ref	Non-Ref	Ref	Ref	Ref	Ref	Ref	Ref	Ref	Ref	Ref	Ref
EHI_017450	proteoglycan-4 precursor, putative	2852	2695	G	A	-	Ref	Non-Ref	Ref	Ref	Ref	Ref	Ref	Ref	Ref	Ref	Ref	Ref
EHI_017450	proteoglycan-4 precursor, putative	2852	2698	G	A	-	Ref	Non-Ref	Ref	Ref	Ref	Ref	Ref	Ref	Ref	Ref	Ref	Ref
EHI_017450	proteoglycan-4 precursor, putative	2852	2727	T	C	Asn18Asp	Ref	Ref	Ref	Ref	Non-Ref	Ref	Ref	Ref	Ref	Ref	Ref	Ref
EHI_017450	proteoglycan-4 precursor, putative	2852	2774	A	C	Val2Gly	Ref	Non-Ref	Ref	Ref	Ref	Ref	Ref	heterologous	Ref	Ref	Non-Ref	Ref
EHI_017560	hypothetical protein	2854	3336	T	C/T	Thr130Ala	Non-Ref	Ref	Ref	heterologous	heterologous	Ref	Ref	Ref	Ref	Ref	Ref	Ref
EHI_017560	hypothetical protein	2854	3402	A	A/G	Ser108Pro	Non-Ref	heterologous	Ref	heterologous	heterologous	Ref	Ref	Ref	Ref	Ref	Ref	Ref
EHI_017560	hypothetical protein	2854	3414	G	A	Pro104Ser	heterologous	Non-Ref	Ref	Non-Ref	Non-Ref	Ref	Ref	Ref	Ref	Ref	Ref	Ref
EHI_017560	hypothetical protein	2854	3420	A	G	Ser102Pro	Ref	Non-Ref	Ref	Ref	Non-Ref	Ref	Ref	Ref	Ref	Ref	Ref	Ref
EHI_017560	hypothetical protein	2854	3429	A	G	Ser99Pro	heterologous	Non-Ref	Ref	Non-Ref	Non-Ref	Ref	Ref	Ref	Ref	Ref	Ref	Ref
EHI_017560	hypothetical protein	2854	3441	G	A	Pro95Ser	Non-Ref	Non-Ref	Ref	Non-Ref	Non-Ref	Ref	Ref	Ref	Ref	Ref	Ref	Ref
EHI_017560	hypothetical protein	2854	3447	A	G	Ser93Pro	heterologous	Non-Ref	Ref	Ref	Non-Ref	Ref	Ref	Ref	Ref	Ref	Ref	Ref
EHI_017560	hypothetical protein	2854	3668	T	C/T	Asn19Ser	heterologous	heterologous	Ref	Non-Ref	Non-Ref	Ref	Ref	Ref	Ref	Ref	Ref	Ref
EHI_017580	hypothetical protein	2854	6483	T	C	Lys173Glu	Ref	Non-Ref	Ref	Ref	Ref	Ref	Ref	Ref	Ref	Ref	Ref	Ref
EHI_017580	hypothetical protein	2854	6540	T	G	Lys154Gln	Non-Ref	Ref	Ref	Ref	Ref	Ref	Ref	Ref	Ref	Ref	Ref	Ref
EHI_017580	hypothetical protein	2854	6760	C	T/C	-	heterologous	Ref	Ref	Ref	Ref	Ref	Ref	Ref	Ref	Ref	Ref	Ref
EHI_017580	hypothetical protein	2854	6766	A	G/A	-	heterologous	Ref	Ref	Ref	Ref	Ref	Ref	Ref	Ref	Ref	Ref	Ref
EHI_017680	hypothetical protein	2854	35920	G	A	Ser192Asn	Ref	Ref	Ref	Ref	Non-Ref	Non-Ref	Ref	Ref	Ref	Ref	Ref	Ref
EHI_017690	hypothetical protein	2854	37179	C	T	-	Ref	Ref	Ref	Non-Ref	Ref	Non-Ref	Ref	Ref	Ref	Ref	Ref	Ref
EHI_017790	hypothetical protein	2854	51880	T	T/C	-	Ref	Ref	heterologous	Ref	Ref	Ref	Ref	Ref	Ref	Ref	Ref	Ref
EHI_017570	hypothetical protein	2854	4258	G	T/G	Pro136Thr	Ref	heterologous	Ref	Ref	Ref	heterologous	heterologous	heterologous	heterologous	Non-Ref	heterologous	Ref
EHI_017570	hypothetical protein	2854	4425	G	A/G	Ala80Val	Ref	Ref	heterologous	Ref	Ref	Ref	Ref	Ref	Ref	Ref	Ref	Ref
EHI_017570	hypothetical protein	2854	4426	C	C/T	Ala80Thr	Ref	Ref	heterologous	Ref	Ref	Ref	Ref	Ref	Ref	Ref	Ref	Ref
EHI_018000	hypothetical protein	2856	1355	C	C/T	Thr212Ile	Ref	Ref	Ref	heterologous	Ref	Ref	Ref	Ref	Ref	Ref	Ref	Ref
EHI_018000	hypothetical protein	2856	1491	T	C	-	Ref	Ref	Ref	Ref	Non-Ref	Ref	Ref	Ref	Ref	Ref	Ref	Ref
EHI_018000	hypothetical protein	2856	1524	G	A	-	Ref	Ref	Ref	Ref	Non-Ref	Ref	Ref	Ref	Ref	Ref	Ref	Ref
EHI_018000	hypothetical protein	2856	1533	A	G	-	Ref	Ref	Ref	Ref	Non-Ref	Ref	Ref	Ref	Ref	Ref	Ref	Ref
EHI_018000	hypothetical protein	2856	1564	A	G	Ile282Val	Ref	Ref	Ref	Ref	Non-Ref	Ref	Ref	Ref	Ref	Ref	Ref	Ref
EHI_018000	hypothetical protein	2856	1566	T	C	-	Ref	Ref	Ref	Ref	Non-Ref	Ref	Ref	Ref	Ref	Ref	Ref	Ref
EHI_018000	hypothetical protein	2856	1626	T	C	-	Ref	Ref	Ref	Ref	Non-Ref	Ref	Ref	Ref	Ref	Ref	Ref	Ref
EHI_018000	hypothetical protein	2856	1819	C	A	Leu367Ile	Ref	Ref	Ref	Ref	Non-Ref	Ref	Ref	Ref	Ref	Ref	Ref	Ref
EHI_018000	hypothetical protein	2856	1823	A	G	Stp368Trp	Ref	Ref	Ref	Ref	Non-Ref	Ref	Ref	Ref	Ref	Ref	Ref	Ref
EHI_018000	hypothetical protein	2856	1824	G	T	Stp368Tyr	Ref	Ref	Ref	Ref	Non-Ref	Ref	Ref	Ref	Ref	Ref	Ref	Ref
EHI_018010	DNA polymerase, putative	2856	2377	A	T	Tyr142Phe	Ref	Ref	Ref	Ref	Non-Ref	Ref	Ref	Ref	Ref	Ref	Ref	Ref
EHI_018010	DNA polymerase, putative	2856	2706	G	G/A	Val252Ile	Ref	Ref	Ref	Ref	heterologous	Ref	Ref	Ref	Ref	Ref	Ref	Ref
EHI_018010	DNA polymerase, putative	2856	2720	A	T	-	Non-Ref	Ref	Ref	Ref	heterologous	Ref	Ref	Ref	Ref	Ref	Ref	Ref
EHI_018010	DNA polymerase, putative	2856	2723	T	T/G	-	Non-Ref	Ref	heterologous	Ref	heterologous	Ref	Ref	Ref	Ref	Ref	Ref	Ref
EHI_018010	DNA polymerase, putative	2856	2726	T	T/C	-	Ref	Ref	heterologous	Ref	heterologous	Ref	Ref	Ref	Ref	Ref	Ref	Ref
EHI_018010	DNA polymerase, putative	2856	2798	C	T	-	Ref	Non-Ref	Ref	Ref	heterologous	Ref	Ref	Ref	Ref	Ref	Ref	Ref
EHI_018010	DNA polymerase, putative	2856	2807	T	C	-	Non-Ref	Non-Ref	heterologous	Ref	heterologous	Ref	Ref	Ref	Ref	Ref	Ref	Ref
EHI_018010	DNA polymerase, putative	2856	2840	A	T	-	Non-Ref	Non-Ref	Non-Ref	Non-Ref	Non-Ref	Non-Ref	Non-Ref	Non-Ref	Non-Ref	heterologous	Non-Ref	Non-Ref
EHI_018010	DNA polymerase, putative	2856	2846	A	G	-	Non-Ref	Non-Ref	Non-Ref	Non-Ref	Non-Ref	Non-Ref	Non-Ref	Non-Ref	Non-Ref	heterologous	Non-Ref	Non-Ref
EHI_018010	DNA polymerase, putative	2856	2877	T	C	Ser309Pro	Ref	Non-Ref	heterologous	Ref	heterologous	Ref	Ref	Ref	Ref	Ref	Ref	Ref
EHI_018010	DNA polymerase, putative	2856	2880	T	G	Leu310Val	Ref	Non-Ref	Ref	Ref	Non-Ref	Ref	Ref	Ref	Ref	Ref	Ref	Ref
EHI_018010	DNA polymerase, putative	2856	2923	G	A	Arg324Lys	Non-Ref	Ref	Ref	Ref	Non-Ref	Ref	Ref	Ref	Ref	Ref	Ref	Ref
EHI_018010	DNA polymerase, putative	2856	2942	C	A	-	Non-Ref	Non-Ref	Ref	Ref	heterologous	Ref	Ref	Ref	Ref	Ref	Ref	Ref
EHI_018010	DNA polymerase, putative	2856	2943	G	C	Glu331Gln	Non-Ref	Non-Ref	heterologous	Ref	heterologous	Ref	Ref	Ref	Ref	Ref	Ref	Ref
EHI_018010	DNA polymerase, putative	2856	2944	A	T	Glu331Val	Non-Ref	Non-Ref	Ref	Ref	Non-Ref	Ref	Ref	Ref	Ref	Ref	Ref	Ref
EHI_018010	DNA polymerase, putative	2856	2952	G	A	Ala334Thr	Non-Ref	Non-Ref	Ref	Ref	heterologous	Ref	Ref	Ref	Ref	Ref	Ref	Ref
EHI_018010	DNA polymerase, putative	2856	2985	A	G	Asn345Asp	Non-Ref	Ref	Ref	Ref	heterologous	Ref	Ref	Ref	Ref	Ref	Ref	Ref
EHI_018010	DNA polymerase, putative	2856	2990	A	G	-	Non-Ref	Non-Ref	heterologous	Ref	heterologous	Ref	Ref	Ref	Ref	Ref	Ref	Ref
EHI_018010	DNA polymerase, putative	2856	3053	A	C	Glu367Asp	Non-Ref	Non-Ref	Ref	Ref	heterologous	Ref	Ref	Ref	Ref	Ref	Ref	Ref
EHI_018010	DNA polymerase, putative	2856	3078	T	G	Ser376Ala	Non-Ref	Non-Ref	Ref	Ref	heterologous	Ref	Ref	Ref	Ref	Ref	Ref	Ref
EHI_018010	DNA polymerase, putative	2856	3168	T	T/G	Ser406Ala	Ref	Ref	Ref	Ref	heterologous	Ref	Ref	Ref	Ref	Ref	Ref	Ref
EHI_018010	DNA polymerase, putative	2856	3173	T	A	-	Non-Ref	Ref	Ref	Ref	heterologous	Ref	Ref	Ref	Ref	Ref	Ref	Ref
EHI_018010	DNA polymerase, putative	2856	3177	A	A/G	Ser409Gly	Non-Ref	heterologous	Ref	Ref	heterologous	Ref	Ref	Ref	Ref	Ref	Ref	Ref
EHI_018010	DNA polymerase, putative	2856	3218	T	T/G	-	Ref	Ref	Ref	Ref	heterologous	Ref	Ref	Ref	Ref	Ref	Ref	Ref
EHI_018010	DNA polymerase, putative	2856	3219	A	A/G	Asn423Asp	Ref	Ref	Ref	Ref	heterologous	Ref	Ref	Ref	Ref	Ref	Ref	Ref
EHI_018010	DNA polymerase, putative	2856	3224	A	G	-	Non-Ref	Ref	Ref	Ref	heterologous	Ref	Ref	Ref	Ref	Ref	Ref	Ref
EHI_018010	DNA polymerase, putative	2856	3242	T	C	-	Non-Ref	Ref	Ref	Ref	heterologous	Ref	Ref	Ref	Ref	Ref	Ref	Ref
EHI_018010	DNA polymerase, putative	2856	3245	T	G	-	Non-Ref	Ref	Ref	Ref	heterologous	Ref	Ref	Ref	Ref	Ref	Ref	Ref
EHI_018010	DNA polymerase, putative	2856	3248	C	T	-	Non-Ref	Ref	Ref	Ref	heterologous	Ref	Ref	Ref	Ref	Ref	Ref	Ref
EHI_018010	DNA polymerase, putative	2856	3254	T	T/A	-	Non-Ref	Ref	heterologous	Ref	heterologous	Ref	Ref	Ref	Ref	Ref	Ref	Ref
EHI_018010	DNA polymerase, putative	2856	3260	A	T	-	Non-Ref	Ref	Ref	Ref	heterologous	Ref	Ref	Ref	Ref	Ref	Ref	Ref
EHI_018010	DNA polymerase, putative	2856	3269	T	G	-	Non-Ref	Ref	Ref	Ref	heterologous	Ref	Ref	Ref	Ref	Ref	Ref	Ref
EHI_018010	DNA polymerase, putative	2856	3293	A	T	-	Ref	Non-Ref	Ref	Ref	heterologous	Ref	Ref	Ref	Ref	Ref	Ref	Ref
EHI_018010	DNA polymerase, putative	2856	3299	C	T	-	Non-Ref	Non-Ref	heterologous	Ref	heterologous	Ref	Ref	Ref	Ref	Ref	Ref	Ref
EHI_018010	DNA polymerase, putative	2856	3305	T	C	-	Non-Ref	Non-Ref	Ref	Ref	heterologous	Ref	Ref	Ref	Ref	Ref	Ref	Ref
EHI_018010	DNA polymerase, putative	2856	3311	T	G/T	Asn453Lys	Ref	Ref	Ref	Ref	heterologous	Ref	Ref	Ref	Ref	Ref	Ref	Ref
EHI_018010	DNA polymerase, putative	2856	3318	C	A/C	Leu456Ile	Ref	Ref	Ref	Ref	heterologous	Ref	Ref	Ref	Ref	Ref	Ref	Ref
EHI_018010	DNA polymerase, putative	2856	3320	C	A/C	-	Ref	Ref	Ref	Ref	heterologous	Ref	Ref	Ref	Ref	Ref	Ref	Ref
EHI_018010	DNA polymerase, putative	2856	3330	C	C/A	Leu460Met	Non-Ref	Non-Ref	heterologous	Ref	heterologous	Ref	Ref	Ref	Ref	Ref	Ref	Ref
EHI_018010	DNA polymerase, putative	2856	3335	A	G	-	Non-Ref	Non-Ref	Ref	Ref	heterologous	Ref	Ref	Ref	Ref	Ref	Ref	Ref
EHI_018010	DNA polymerase, putative	2856	3346	A	A/G	Glu465Gly	Ref	Ref	Ref	Ref	heterologous	Ref	Ref	Ref	Ref	Ref	Ref	Ref
EHI_018010	DNA polymerase, putative	2856	3347	G	G/T	Glu465Asp	Ref	Non-Ref	Ref	Ref	heterologous	Ref	Ref	Ref	Ref	Ref	Ref	Ref
EHI_018010	DNA polymerase, putative	2856	3353	A	A/G	-	Non-Ref	heterologous	heterologous	Ref	heterologous	Ref	Ref	Ref	Ref	Ref	Ref	Ref
EHI_018010	DNA polymerase, putative	2856	3365	T	T/C	-	Ref	Ref	Ref	Ref	heterologous	Ref	Ref	Ref	Ref	Ref	Ref	Ref
EHI_018010	DNA polymerase, putative	2856	3368	A	A/C	-	Ref	Ref	Ref	Ref	heterologous	Ref	Ref	Ref	Ref	Ref	Ref	Ref
EHI_018010	DNA polymerase, putative	2856	3375	C	C/A	-	Ref	Ref	Ref	Ref	heterologous	Ref	Ref	Ref	Ref	Ref	Ref	Ref
EHI_018010	DNA polymerase, putative	2856	3379	T	A/T	Phe476Tyr	Ref	Non-Ref	heterologous	Ref	heterologous	Ref	Ref	Ref	Ref	Ref	Ref	Ref
EHI_018010	DNA polymerase, putative	2856	3389	T	C	-	Non-Ref	Non-Ref	Ref	Ref	heterologous	Ref	Ref	Ref	Ref	Ref	Ref	Ref
EHI_018010	DNA polymerase, putative	2856	3398	G	G/C	-	Non-Ref	Non-Ref	heterologous	Ref	heterologous	Ref	Ref	Ref	Ref	Ref	Ref	Ref
EHI_018010	DNA polymerase, putative	2856	3404	A	T	-	Non-Ref	Non-Ref	Ref	Ref	heterologous	Ref	Ref	Ref	Ref	Ref	Ref	Ref
EHI_018010	DNA polymerase, putative	2856	3440	A	A/C	-	Ref	Non-Ref	heterologous	Ref	heterologous	Ref	Ref	Ref	Ref	Ref	Ref	Ref
EHI_018010	DNA polymerase, putative	2856	3456	G	G/A	Val502Met	Ref	Ref	Ref	Ref	heterologous	Ref	Ref	Ref	Ref	Ref	Ref	Ref
EHI_018010	DNA polymerase, putative	2856	3464	A	C	-	Non-Ref	Non-Ref	heterologous	Ref	heterologous	Ref	Ref	Ref	Ref	Ref	Ref	Ref
EHI_018010	DNA polymerase, putative	2856	3485	A	G	-	Non-Ref	Non-Ref	heterologous	Ref	heterologous	Ref	Ref	Ref	Ref	Ref	Ref	Ref
EHI_018010	DNA polymerase, putative	2856	3515	C	T	-	Non-Ref	Non-Ref	Ref	Ref	heterologous	Ref	Ref	Ref	Ref	Ref	Ref	Ref
EHI_018010	DNA polymerase, putative	2856	3518	A	G	-	Non-Ref	Non-Ref	Ref	Ref	heterologous	Ref	Ref	Ref	Ref	Ref	Ref	Ref
EHI_018010	DNA polymerase, putative	2856	3530	T	G	-	Non-Ref	Non-Ref	Non-Ref	Ref	heterologous	Ref	Ref	Ref	Ref	Ref	Ref	Ref
EHI_018010	DNA polymerase, putative	2856	3536	T	C	-	Non-Ref	Non-Ref	Ref	Ref	heterologous	Ref	Ref	Ref	Ref	Ref	Ref	Ref
EHI_018010	DNA polymerase, putative	2856	3590	T	C/T	-	Ref	heterologous	Ref	Ref	Ref	Ref	Ref	Ref	Ref	Ref	Ref	Ref
EHI_018010	DNA polymerase, putative	2856	3650	A	C/A	Glu566Asp	Ref	heterologous	Ref	Ref	Ref	Ref	Ref	Ref	Ref	Ref	Ref	Ref
EHI_018010	DNA polymerase, putative	2856	3689	C	T	-	Non-Ref	Non-Ref	Ref	Ref	Ref	Ref	Ref	Ref	Ref	Ref	Ref	Ref
EHI_018010	DNA polymerase, putative	2856	3692	C	T	-	Non-Ref	Non-Ref	Ref	Ref	Ref	Ref	Ref	Ref	Ref	Ref	Ref	Ref
EHI_018010	DNA polymerase, putative	2856	3701	C	T	-	Non-Ref	Non-Ref	Ref	Ref	Ref	Ref	Ref	Ref	Ref	Ref	Ref	Ref
EHI_018010	DNA polymerase, putative	2856	3725	G	A	Met591Ile	Non-Ref	Ref	Ref	Ref	Ref	Ref	Ref	Ref	Ref	Ref	Ref	Ref
EHI_018010	DNA polymerase, putative	2856	3733	A	T	Asn594Ile	Non-Ref	Non-Ref	Ref	Ref	heterologous	Ref	Ref	Ref	Ref	Ref	Ref	Ref
EHI_018010	DNA polymerase, putative	2856	3738	C	C/T	-	Non-Ref	Ref	Ref	Ref	heterologous	Ref	Ref	Ref	Ref	Ref	Ref	Ref
EHI_018010	DNA polymerase, putative	2856	3753	A	C	-	Non-Ref	Ref	Ref	Ref	Non-Ref	Ref	Ref	Ref	Ref	Ref	Ref	Ref
EHI_018010	DNA polymerase, putative	2856	3754	G	G/A	Arg601Lys	Ref	Ref	Ref	Ref	heterologous	Ref	Ref	Ref	Ref	Ref	Ref	Ref
EHI_018010	DNA polymerase, putative	2856	3755	A	T	Arg601Ser	Non-Ref	Ref	Ref	Ref	Non-Ref	Ref	Ref	Ref	Ref	Ref	Ref	Ref
EHI_018010	DNA polymerase, putative	2856	3834	T	G	Leu628Val	Non-Ref	Non-Ref	heterologous	Ref	Ref	Ref	Ref	Ref	Ref	Ref	Ref	Ref
EHI_018010	DNA polymerase, putative	2856	3840	G	A	Val630Ile	Non-Ref	Non-Ref	heterologous	Ref	Ref	Ref	Ref	Ref	Ref	Ref	Ref	Ref
EHI_018010	DNA polymerase, putative	2856	3848	A	G	-	Non-Ref	Non-Ref	Ref	Ref	Ref	Ref	Ref	Ref	Ref	Ref	Ref	Ref
EHI_018010	DNA polymerase, putative	2856	3852	T	C	-	Non-Ref	Non-Ref	heterologous	Ref	Ref	Ref	Ref	Ref	Ref	Ref	Ref	Ref
EHI_018010	DNA polymerase, putative	2856	3933	C	T	-	Non-Ref	Non-Ref	Ref	Ref	Ref	Ref	Ref	Ref	Ref	Ref	Ref	Ref
EHI_018010	DNA polymerase, putative	2856	3953	A	T	-	Non-Ref	Ref	Ref	Ref	Ref	Ref	Ref	Ref	Ref	Ref	Ref	Ref
EHI_018010	DNA polymerase, putative	2856	3959	T	A	-	Non-Ref	Non-Ref	heterologous	heterologous	Ref	Ref	Ref	Ref	Ref	Ref	Ref	Ref
EHI_018010	DNA polymerase, putative	2856	3983	C	A	-	Non-Ref	Non-Ref	heterologous	Ref	Ref	Ref	Ref	Ref	Ref	Ref	Ref	Ref
EHI_018010	DNA polymerase, putative	2856	3989	T	A	-	Ref	Non-Ref	heterologous	Ref	Ref	Ref	Ref	Ref	Ref	Ref	Ref	Ref
EHI_018010	DNA polymerase, putative	2856	4019	T	C	-	Non-Ref	Non-Ref	Ref	heterologous	Ref	Ref	Ref	Ref	Ref	Ref	Ref	Ref
EHI_018010	DNA polymerase, putative	2856	4022	T	C	-	Non-Ref	Non-Ref	heterologous	heterologous	Ref	Ref	Ref	Ref	Ref	Ref	Ref	Ref
EHI_018010	DNA polymerase, putative	2856	4025	T	C	-	Non-Ref	Non-Ref	heterologous	heterologous	Ref	Ref	Ref	Ref	Ref	Ref	Ref	Ref
EHI_018010	DNA polymerase, putative	2856	4033	A	C	Lys694Thr	Non-Ref	Non-Ref	Non-Ref	heterologous	Ref	Ref	Ref	Ref	Ref	Ref	Ref	Ref
EHI_018010	DNA polymerase, putative	2856	4043	A	G	-	Non-Ref	Non-Ref	Ref	heterologous	Ref	Ref	Ref	Ref	Ref	Ref	Ref	Ref
EHI_018010	DNA polymerase, putative	2856	4049	G	A	-	Non-Ref	Non-Ref	heterologous	Ref	Ref	Ref	Ref	Ref	Ref	Ref	Ref	Ref
EHI_018010	DNA polymerase, putative	2856	4055	G	A	-	Non-Ref	Non-Ref	Non-Ref	heterologous	Ref	Ref	Ref	Ref	Ref	Ref	Ref	Ref
EHI_018010	DNA polymerase, putative	2856	4057	A	C	Asn702Thr	Non-Ref	Non-Ref	heterologous	heterologous	Ref	Ref	Ref	Ref	Ref	Ref	Ref	Ref
EHI_018010	DNA polymerase, putative	2856	4064	A	A/T	-	Non-Ref	Non-Ref	heterologous	heterologous	Ref	Ref	Ref	Ref	Ref	Ref	Ref	Ref
EHI_018010	DNA polymerase, putative	2856	4067	T	C	-	Non-Ref	Non-Ref	heterologous	heterologous	Ref	Ref	Ref	Ref	Ref	Ref	Ref	Ref
EHI_018010	DNA polymerase, putative	2856	4073	T	C	-	Non-Ref	Non-Ref	heterologous	heterologous	Ref	Ref	Ref	Ref	Ref	Ref	Ref	Ref
EHI_018010	DNA polymerase, putative	2856	4088	G	T	-	Ref	Non-Ref	Ref	Ref	Ref	Ref	Ref	Ref	Ref	Ref	Ref	Ref
EHI_018010	DNA polymerase, putative	2856	4089	T	C	Ser713Pro	Ref	Non-Ref	Ref	Ref	Ref	Ref	Ref	Ref	Ref	Ref	Ref	Ref
EHI_018010	DNA polymerase, putative	2856	4091	A	G	-	Ref	Non-Ref	Ref	Ref	Ref	Ref	Ref	Ref	Ref	Ref	Ref	Ref
EHI_018010	DNA polymerase, putative	2856	4205	C	A/C	-	Ref	Ref	heterologous	Ref	Ref	Ref	Ref	Ref	Ref	Ref	Ref	Ref
EHI_018010	DNA polymerase, putative	2856	4325	T	T/C	-	Ref	Ref	Ref	Ref	heterologous	Ref	Ref	Ref	Ref	Ref	Ref	Ref
EHI_018030	hypothetical protein	2856	4959	C	A/C	Val108Leu	Ref	heterologous	Ref	Ref	heterologous	Ref	Ref	Ref	Ref	Ref	Ref	Ref
EHI_018030	hypothetical protein	2856	5041	A	G	-	Ref	Ref	Ref	Ref	Non-Ref	Ref	Ref	Ref	Ref	Ref	Ref	Ref
EHI_018030	hypothetical protein	2856	5056	A	G	-	Ref	Ref	Ref	Ref	Non-Ref	Ref	Ref	Ref	Ref	Ref	Ref	Ref
EHI_018140	hypothetical protein	2856	5968	A	T	Val146Asp	Non-Ref	heterologous	Non-Ref	Ref	Ref	Ref	Ref	Ref	Ref	Ref	Ref	Ref
EHI_018140	hypothetical protein	2856	5976	A	G	-	Ref	Ref	Non-Ref	Ref	Ref	Ref	Ref	Ref	Ref	Ref	Ref	Ref
EHI_018140	hypothetical protein	2856	6380	T	C	Ile9Val	Ref	Ref	Ref	Ref	Ref	Ref	Ref	Ref	Ref	Ref	Ref	Ref
EHI_018140	hypothetical protein	2856	6387	T	A	Arg6Ser	Ref	Ref	Ref	Ref	Ref	Ref	Ref	Ref	Ref	Ref	Ref	Ref
EHI_018140	hypothetical protein	2856	6389	T	C	Arg6Gly	Ref	Ref	Ref	Ref	Ref	Ref	Ref	Ref	Ref	Ref	Ref	Ref
EHI_018140	hypothetical protein	2856	6395	T	A	Asn4Tyr	Ref	Ref	Ref	Ref	Ref	Ref	Ref	Ref	Ref	Ref	Ref	Ref
EHI_018260	hypothetical protein	2856	7258	T	T/C	His130Arg	Ref	Ref	heterologous	Ref	Ref	Ref	Ref	Ref	Ref	Ref	Ref	Ref
EHI_018260	hypothetical protein	2856	7305	G	G/C	Phe114Leu	Ref	Ref	heterologous	Ref	Ref	Ref	Ref	Ref	Ref	Ref	Ref	Ref
EHI_018260	hypothetical protein	2856	7317	T	T/C	-	Ref	Ref	heterologous	Ref	Ref	Ref	Ref	Ref	Ref	Ref	Ref	Ref
EHI_018260	hypothetical protein	2856	7622	G	G/A	His9Tyr	Ref	Ref	heterologous	Ref	Ref	Ref	Ref	Ref	Ref	Ref	Ref	Ref
EHI_018270	hypothetical protein	2856	7782	C	A/C	Ser39Tyr	Ref	Ref	Ref	Ref	heterologous	Ref	Ref	Ref	Ref	Ref	Ref	Ref
EHI_018270	hypothetical protein	2856	7788	T	C	Val41Ala	Ref	Non-Ref	Non-Ref	Ref	Non-Ref	Ref	Ref	Ref	Ref	Ref	Ref	Ref
EHI_018270	hypothetical protein	2856	7931	T	T/A	Ser89Thr	Ref	Ref	Ref	Ref	heterologous	Ref	Ref	Ref	Ref	Ref	Ref	Ref
EHI_018270	hypothetical protein	2856	7977	A	C	Asn104Thr	Ref	Non-Ref	Ref	Ref	heterologous	Ref	Ref	Ref	Ref	Ref	Ref	Ref
EHI_018270	hypothetical protein	2856	7979	T	A	Ser105Thr	Ref	Non-Ref	Ref	Ref	heterologous	Ref	Ref	Ref	Ref	Ref	Ref	Ref
EHI_018270	hypothetical protein	2856	8078	G	T/G	Ala138Ser	Ref	Ref	heterologous	Ref	Ref	Ref	Ref	Ref	Ref	Ref	Ref	Ref
EHI_018270	hypothetical protein	2856	8080	C	T/C	-	Ref	Ref	heterologous	Ref	Ref	Ref	Ref	Ref	Ref	Ref	Ref	Ref
EHI_018270	hypothetical protein	2856	8087	G	A/G	Ala141Thr	Ref	Ref	heterologous	Ref	heterologous	Ref	Ref	heterologous	heterologous	Ref	Ref	Ref
EHI_018270	hypothetical protein	2856	8091	A	A/G	Asn142Ser	Ref	Ref	Ref	Ref	heterologous	Ref	Ref	Ref	Ref	Ref	Ref	Ref
EHI_018270	hypothetical protein	2856	8144	G	A	Ala160Thr	Ref	Ref	Non-Ref	Non-Ref	Ref	Non-Ref	Non-Ref	Non-Ref	Non-Ref	Ref	Ref	Ref
EHI_018270	hypothetical protein	2856	8195	G	A	Asp177Asn	Ref	Ref	Ref	Non-Ref	Ref	Ref	Ref	Ref	Ref	Ref	Ref	Ref
EHI_018270	hypothetical protein	2856	8218	T	G/T	Asp184Glu	Ref	Ref	heterologous	Ref	Ref	Ref	Ref	Ref	Ref	Ref	Ref	Ref
EHI_018270	hypothetical protein	2856	8341	T	A	Asp225Glu	Ref	Ref	Ref	Ref	Non-Ref	Ref	Ref	Ref	Ref	Ref	Ref	Ref
EHI_018270	hypothetical protein	2856	8348	T	G	Trp228Gly	Ref	Ref	Ref	Ref	Non-Ref	Ref	Ref	Ref	Ref	Ref	Ref	Ref
EHI_018270	hypothetical protein	2856	8400	T	C	Leu245Ser	Ref	Ref	Ref	Ref	Non-Ref	Ref	Ref	Ref	Ref	Ref	Ref	Ref
EHI_018270	hypothetical protein	2856	8464	C	T	-	Ref	Ref	Ref	Ref	Non-Ref	Ref	Ref	Ref	Ref	Ref	Ref	Ref
EHI_018280	hypothetical protein	2856	9140	C	C/A	-	Ref	Ref	heterologous	Ref	Ref	Ref	Ref	Ref	Ref	Ref	Ref	Ref
EHI_018280	hypothetical protein	2856	9257	T	C/T	-	Ref	Ref	Ref	Ref	heterologous	Ref	Ref	Ref	Ref	Ref	Ref	Ref
EHI_018290	hypothetical protein	2856	9804	T	G	-	Ref	Ref	Ref	Ref	Non-Ref	Ref	Ref	Ref	Ref	Ref	Ref	Ref
EHI_018290	hypothetical protein	2856	9858	T	A/T	-	Ref	Ref	Ref	Ref	heterologous	Ref	Ref	Ref	Ref	Ref	Ref	Ref
EHI_018390	hypothetical protein, conserved	2859	1613	A	A/C	Glu47Asp	Ref	heterologous	Ref	Ref	Ref	Ref	Ref	Ref	Ref	Ref	Ref	Ref
EHI_018390	hypothetical protein, conserved	2859	1620	T	T/A	Leu50Ile	Ref	heterologous	Ref	Ref	Ref	Ref	Ref	Ref	Ref	Ref	Ref	Ref
EHI_018390	hypothetical protein, conserved	2859	1760	A	A/G	Ile96Met	Ref	heterologous	Ref	Ref	Ref	Ref	Ref	Ref	Ref	Ref	Ref	Ref
EHI_018390	hypothetical protein, conserved	2859	1765	T	C/T	Ile98Thr	Ref	heterologous	Ref	Ref	Ref	Ref	Ref	Ref	Ref	Ref	Ref	Ref
EHI_018390	hypothetical protein, conserved	2859	2104	G	G/T	Ser211Ile	Ref	heterologous	Ref	Ref	Ref	Ref	Ref	Ref	Ref	Ref	Ref	Ref
EHI_018390	hypothetical protein, conserved	2859	2401	G	G/T	Ser310Ile	Ref	Ref	heterologous	Ref	Ref	Ref	Ref	Ref	Ref	Ref	Ref	Ref
EHI_018390	hypothetical protein, conserved	2859	2681	A	G	-	Ref	Ref	Non-Ref	Ref	Ref	Ref	Ref	Ref	Ref	Ref	Ref	Ref
EHI_018390	hypothetical protein, conserved	2859	2704	A	A/T	Asn411Ile	Ref	Ref	heterologous	Ref	Ref	Ref	Ref	Ref	Ref	Ref	Ref	Ref
EHI_018390	hypothetical protein, conserved	2859	2716	G	G/C	Gly415Ala	Ref	Ref	heterologous	Ref	Ref	Ref	Ref	Ref	Ref	Ref	Ref	Ref
EHI_018390	hypothetical protein, conserved	2859	2721	C	C/T	-	Ref	Ref	heterologous	Ref	Ref	Ref	Ref	Ref	Ref	Ref	Ref	Ref
EHI_018390	hypothetical protein, conserved	2859	2871	A	A/T	Thr467Ser	Ref	Ref	Ref	Ref	Ref	Ref	Ref	Ref	Ref	Ref	Ref	Ref
EHI_018390	hypothetical protein, conserved	2859	3013	C	A/C	Thr514Lys	Ref	heterologous	Ref	Ref	Ref	Ref	Ref	Ref	Ref	Ref	Ref	Ref
EHI_018390	hypothetical protein, conserved	2859	3014	A	T	-	Ref	Non-Ref	Ref	Ref	Ref	Ref	Ref	Ref	Ref	Ref	Ref	Ref
EHI_018390	hypothetical protein, conserved	2859	3804	G	A	Val778Met	Ref	Non-Ref	Ref	Ref	Ref	Ref	Ref	Ref	Ref	Ref	Ref	Ref
EHI_018390	hypothetical protein, conserved	2859	3851	G	A	-	Ref	Non-Ref	Ref	Ref	Ref	Ref	Ref	Ref	Ref	Ref	Ref	Ref
EHI_018590	hypothetical protein, conserved	2862	6888	T	C	-	Ref	Ref	Ref	Ref	Ref	Ref	Ref	Ref	Ref	Ref	Ref	Ref
EHI_018640	hypothetical protein	2862	13963	C	T	Glu328Lys	Ref	Non-Ref	heterologous	Ref	Ref	Non-Ref	heterologous	Non-Ref	Non-Ref	Ref	Non-Ref	heterologous
EHI_018640	hypothetical protein	2862	14200	C	T	Val249Ile	Non-Ref	Ref	Ref	Ref	Ref	Ref	Ref	Ref	Ref	Ref	Ref	Ref
EHI_018640	hypothetical protein	2862	14714	A	A/G	-	Ref	Ref	Ref	Ref	Ref	Ref	Ref	Ref	Ref	Ref	Ref	Ref
EHI_018840	leucine rich repeat protein, BspA family	2864	2439	G	G/A	Arg94Lys	Ref	Ref	heterologous	Ref	Ref	Ref	Ref	Ref	Ref	Ref	Ref	Ref
EHI_018840	leucine rich repeat protein, BspA family	2864	2525	G	G/A	Asp123Asn	Ref	Ref	heterologous	Ref	Ref	Non-Ref	heterologous	Non-Ref	Non-Ref	Non-Ref	Non-Ref	Ref
EHI_018840	leucine rich repeat protein, BspA family	2864	2536	T	T/C	-	Ref	Ref	heterologous	Ref	Ref	Non-Ref	Ref	Non-Ref	Non-Ref	Non-Ref	Non-Ref	Ref
EHI_018840	leucine rich repeat protein, BspA family	2864	2816	A	T	Met220Leu	Ref	Non-Ref	Ref	Ref	Ref	Ref	Ref	Ref	Ref	Ref	Ref	Ref
EHI_018840	leucine rich repeat protein, BspA family	2864	2817	T	C	Met220Thr	Ref	Non-Ref	Ref	Ref	Ref	Ref	Ref	Ref	Ref	Ref	Ref	Ref
EHI_018840	leucine rich repeat protein, BspA family	2864	2818	G	A	Met220Ile	Ref	Non-Ref	Ref	Ref	Ref	Ref	Ref	Ref	Ref	Ref	Ref	Ref
EHI_018840	leucine rich repeat protein, BspA family	2864	2825	A	G	Asn223Asp	Ref	Non-Ref	heterologous	Ref	Ref	Ref	Ref	Ref	Ref	Ref	Ref	Ref
EHI_018840	leucine rich repeat protein, BspA family	2864	2838	A	C	Lys227Thr	Ref	Non-Ref	Ref	Ref	Ref	Ref	Ref	Ref	Ref	Ref	Ref	Ref
EHI_018840	leucine rich repeat protein, BspA family	2864	2877	A	C	Asn240Thr	Ref	Non-Ref	heterologous	Ref	Ref	Ref	Ref	Ref	Ref	Ref	Ref	Ref
EHI_018840	leucine rich repeat protein, BspA family	2864	2896	T	C	-	Ref	Non-Ref	heterologous	Ref	Ref	Ref	Ref	Ref	Ref	Ref	Ref	Ref
EHI_018840	leucine rich repeat protein, BspA family	2864	2919	T	C	Ile254Thr	Ref	Non-Ref	heterologous	Ref	Ref	Non-Ref	Ref	Non-Ref	Ref	Non-Ref	Non-Ref	Ref
EHI_018840	leucine rich repeat protein, BspA family	2864	2969	T	A	Leu271Ile	Ref	Non-Ref	heterologous	Ref	Ref	Non-Ref	heterologous	Non-Ref	Non-Ref	Non-Ref	Non-Ref	Ref
EHI_018840	leucine rich repeat protein, BspA family	2864	2988	G	G/A	Arg277Lys	Ref	Ref	heterologous	Ref	Ref	Non-Ref	heterologous	Non-Ref	Non-Ref	Non-Ref	Non-Ref	Ref
EHI_018840	leucine rich repeat protein, BspA family	2864	2999	T	C	Tyr281His	Ref	Non-Ref	heterologous	Ref	Ref	Non-Ref	Ref	Non-Ref	Non-Ref	Non-Ref	Non-Ref	Ref
EHI_018840	leucine rich repeat protein, BspA family	2864	3029	A	G	Ile291Val	Ref	Non-Ref	heterologous	Ref	Ref	Ref	Ref	Ref	Ref	Ref	Ref	Ref
EHI_018840	leucine rich repeat protein, BspA family	2864	3031	A	G	Ile291Met	Ref	Non-Ref	heterologous	Ref	Ref	Ref	Ref	Ref	Ref	Ref	Ref	Ref
EHI_018840	leucine rich repeat protein, BspA family	2864	3049	C	T	-	Ref	Non-Ref	heterologous	Ref	Ref	Ref	Ref	Ref	Ref	Ref	Ref	Ref
EHI_018840	leucine rich repeat protein, BspA family	2864	3050	A	G	Asn298Asp	Ref	Non-Ref	heterologous	Ref	Ref	Ref	Ref	Ref	Ref	Ref	Ref	Ref
EHI_018840	leucine rich repeat protein, BspA family	2864	3085	A	G	-	Ref	Non-Ref	Ref	Ref	Ref	Non-Ref	heterologous	Non-Ref	Non-Ref	Non-Ref	Non-Ref	Ref
EHI_018840	leucine rich repeat protein, BspA family	2864	3179	T	T/A	Ser341Thr	Ref	Ref	heterologous	Ref	Ref	Ref	Ref	Ref	Ref	Ref	Ref	Ref
EHI_018950	hypothetical protein	2864	7934	T	C	-	Ref	Ref	Ref	Ref	Non-Ref	Ref	Ref	Ref	Ref	Ref	Ref	Ref
EHI_018950	hypothetical protein	2864	7958	C	C/T	-	Ref	Ref	Ref	Ref	heterologous	Ref	Ref	Ref	Ref	Ref	Ref	Ref
EHI_018950	hypothetical protein	2864	7975	G	G/T	Gln646Lys	Ref	Ref	Ref	Ref	heterologous	Ref	Ref	Ref	Ref	Ref	Ref	Ref
EHI_018950	hypothetical protein	2864	7976	T	T/G	-	Ref	Ref	Ref	Ref	heterologous	Ref	Ref	Ref	Ref	Ref	Ref	Ref
EHI_018950	hypothetical protein	2864	7988	T	G/T	Lys641Asn	Ref	Ref	Ref	Ref	heterologous	Ref	Ref	Ref	Ref	Ref	Ref	Ref
EHI_018950	hypothetical protein	2864	7998	C	C/A	Arg638Ile	Ref	Ref	Ref	Ref	heterologous	Ref	Ref	Ref	Ref	Ref	Ref	Ref
EHI_018950	hypothetical protein	2864	8017	G	G/A	-	Ref	Ref	Ref	Ref	heterologous	Ref	Ref	Ref	Ref	Ref	Ref	Ref
EHI_018950	hypothetical protein	2864	8031	T	G	Gln627Pro	Ref	Ref	Ref	Ref	Non-Ref	Ref	Ref	Ref	Ref	Ref	Ref	Ref
EHI_018950	hypothetical protein	2864	8042	A	A/T	-	Ref	Ref	Ref	Ref	heterologous	Ref	Ref	Ref	Ref	Ref	Ref	Ref
EHI_018950	hypothetical protein	2864	8047	T	G/T	Lys622Gln	Ref	Ref	Ref	Ref	heterologous	Ref	Ref	Ref	Ref	Ref	Ref	Ref
EHI_018950	hypothetical protein	2864	8080	T	T/A	Thr611Ser	Ref	Ref	Ref	Ref	heterologous	Ref	Ref	Ref	Ref	Ref	Ref	Ref
EHI_018950	hypothetical protein	2864	8089	C	C/A	Glu608Stp	Ref	Ref	Ref	Ref	heterologous	Ref	Ref	Ref	Ref	Ref	Ref	Ref
EHI_018950	hypothetical protein	2864	8096	A	A/T	Tyr605Stp	Ref	Ref	Ref	Ref	heterologous	Ref	Ref	Ref	Ref	Ref	Ref	Ref
EHI_018950	hypothetical protein	2864	8108	A	A/G	-	Ref	Ref	Ref	Ref	heterologous	Ref	Ref	Ref	Ref	Ref	Ref	Ref
EHI_018950	hypothetical protein	2864	8114	A	A/G	-	Ref	Ref	Ref	Ref	heterologous	Ref	Ref	Ref	Ref	Ref	Ref	Ref
EHI_018950	hypothetical protein	2864	8119	T	T/C	Ile598Val	Ref	Ref	Ref	Ref	heterologous	Ref	Ref	Ref	Ref	Ref	Ref	Ref
EHI_018950	hypothetical protein	2864	8131	C	C/T	Val594Ile	Ref	Ref	Ref	Ref	heterologous	Ref	Ref	Ref	Ref	Ref	Ref	Ref
EHI_018950	hypothetical protein	2864	8132	A	A/C	Ile593Met	Ref	Ref	Ref	Ref	heterologous	Ref	Ref	Ref	Ref	Ref	Ref	Ref
EHI_018950	hypothetical protein	2864	8138	T	T/A	-	Ref	Ref	Ref	Ref	heterologous	Ref	Ref	Ref	Ref	Ref	Ref	Ref
EHI_018950	hypothetical protein	2864	8150	A	A/T	Ser587Arg	Ref	Ref	Ref	Ref	heterologous	Ref	Ref	Ref	Ref	Ref	Ref	Ref
EHI_018950	hypothetical protein	2864	8153	T	T/A	-	Ref	Ref	Ref	Ref	heterologous	Ref	Ref	Ref	Ref	Ref	Ref	Ref
EHI_018950	hypothetical protein	2864	8166	C	C/T	Ser582Asn	Ref	Ref	Ref	Ref	heterologous	Ref	Ref	Ref	Ref	Ref	Ref	Ref
EHI_018950	hypothetical protein	2864	8171	A	A/T	Asn580Lys	Ref	Ref	Ref	Ref	heterologous	Ref	Ref	Ref	Ref	Ref	Ref	Ref
EHI_018950	hypothetical protein	2864	8173	T	T/C	Asn580Asp	Ref	Ref	Ref	Ref	heterologous	Ref	Ref	Ref	Ref	Ref	Ref	Ref
EHI_018950	hypothetical protein	2864	8182	G	G/A	His577Tyr	Ref	Ref	Ref	Ref	heterologous	Ref	Ref	Ref	Ref	Ref	Ref	Ref
EHI_018950	hypothetical protein	2864	8184	T	T/C	Lys576Arg	Ref	Ref	Ref	Ref	heterologous	Ref	Ref	Ref	Ref	Ref	Ref	Ref
EHI_018950	hypothetical protein	2864	8196	A	C	Leu572Stp	Ref	Ref	Ref	Ref	Non-Ref	Ref	Ref	Ref	Ref	Ref	Ref	Ref
EHI_018950	hypothetical protein	2864	9563	C	C/T	Ser137Asn	Ref	Ref	heterologous	Ref	Ref	Ref	Ref	Ref	Ref	Ref	Ref	Ref
EHI_018950	hypothetical protein	2864	9564	T	T/A	Ser137Cys	Ref	Ref	heterologous	Ref	Ref	Ref	Ref	Ref	Ref	Ref	Ref	Ref
EHI_018950	hypothetical protein	2864	9680	A	A/G	Met98Thr	Ref	Ref	heterologous	Ref	Ref	Ref	Ref	Ref	Ref	Ref	Ref	Ref
EHI_018950	hypothetical protein	2864	9727	A	A/C	Ile82Met	Ref	Ref	heterologous	Ref	Ref	Ref	Ref	Ref	Ref	Ref	Ref	Ref
EHI_018960	small GTPase RhoQ, putative	2864	12042	A	A/G	Glu99Gly	Ref	Ref	Ref	Ref	Ref	Ref	Ref	Ref	Ref	Ref	Ref	Ref
EHI_019070	hypothetical protein	2866	850	C	T	Ser1172Asn	Ref	Ref	Ref	Ref	Non-Ref	Non-Ref	Non-Ref	Non-Ref	Non-Ref	Ref	Non-Ref	Non-Ref
EHI_019070	hypothetical protein	2866	1817	C	A	-	Ref	Non-Ref	Non-Ref	Ref	Non-Ref	Non-Ref	Non-Ref	Non-Ref	Non-Ref	Ref	Non-Ref	Non-Ref
EHI_019070	hypothetical protein	2866	2317	A	T	Phe722Ile	Ref	Ref	Non-Ref	Ref	Ref	Ref	Ref	Ref	Ref	Ref	Ref	Ref
EHI_019090	hypothetical protein, conserved	2866	5917	T	C	Phe5Ser	Non-Ref	Ref	Ref	Ref	Ref	Ref	Ref	Ref	Ref	Ref	Ref	Ref
EHI_019100	hypothetical protein	2866	7115	T	C	-	Ref	Ref	Non-Ref	Ref	Ref	Non-Ref	Non-Ref	Ref	Ref	Ref	Non-Ref	Non-Ref
EHI_019100	hypothetical protein	2866	7199	G	A	-	Ref	Non-Ref	Ref	Ref	Ref	Ref	Ref	Ref	Ref	Non-Ref	Ref	Ref
EHI_019120	hypothetical protein	2866	9821	A	G	-	Ref	Ref	Ref	Ref	Ref	Ref	Ref	Ref	Ref	Ref	Ref	Ref
EHI_019290	hypothetical protein	2867	2580	T	G/T	-	Ref	heterologous	Ref	Ref	Ref	Ref	Ref	Ref	Ref	Ref	Ref	Ref
EHI_019290	hypothetical protein	2867	2582	T	A/T	Ile403Leu	Ref	heterologous	Ref	Ref	Ref	Ref	Ref	Ref	Ref	Ref	Ref	Ref
EHI_019290	hypothetical protein	2867	2586	C	A/C	Gln401His	Ref	heterologous	Ref	Ref	Ref	Ref	Ref	Ref	Ref	Ref	Ref	Ref
EHI_019290	hypothetical protein	2867	2600	C	C/T	Ala397Thr	Ref	heterologous	Ref	Ref	Ref	Ref	Ref	Ref	Ref	Ref	Ref	Ref
EHI_019290	hypothetical protein	2867	2624	C	T/C	Ala389Thr	Ref	heterologous	Ref	Ref	Ref	Ref	Ref	Ref	Ref	Ref	Ref	Ref
EHI_019290	hypothetical protein	2867	2625	A	A/T	-	Ref	heterologous	Ref	Ref	Ref	Ref	Ref	Ref	Ref	Ref	Ref	Ref
EHI_019290	hypothetical protein	2867	2665	C	C/T	Ser375Asn	Ref	heterologous	Ref	Ref	Ref	Ref	Ref	heterologous	heterologous	Ref	Ref	Ref
EHI_019290	hypothetical protein	2867	2809	T	T/G	Lys327Thr	Ref	heterologous	Ref	Ref	Ref	Ref	Ref	Ref	Ref	Ref	Ref	Ref
EHI_019290	hypothetical protein	2867	2883	G	A	-	Ref	Non-Ref	Ref	Ref	Ref	Ref	Non-Ref	Non-Ref	Non-Ref	Ref	Ref	Ref
EHI_019290	hypothetical protein	2867	3332	A	C	Ser153Ala	Ref	Non-Ref	Ref	Ref	Ref	Ref	Non-Ref	Non-Ref	Non-Ref	Ref	Ref	Ref
EHI_019290	hypothetical protein	2867	3646	G	G/A	Pro48Leu	Ref	Ref	Ref	Ref	heterologous	Ref	Ref	Ref	Ref	Ref	Ref	Ref
EHI_019290	hypothetical protein	2867	3650	C	C/T	Ala47Thr	Ref	Ref	Ref	Ref	heterologous	Ref	Ref	Ref	Ref	Ref	Ref	Ref
EHI_019290	hypothetical protein	2867	3737	T	C/T	Asn18Asp	Ref	heterologous	Ref	Ref	Ref	Ref	Ref	Ref	Ref	Ref	Ref	Ref
EHI_019290	hypothetical protein	2867	3769	A	G	Ile7Thr	Ref	Non-Ref	Ref	Ref	Ref	Ref	Ref	Ref	Ref	Ref	Ref	Ref
EHI_019290	hypothetical protein	2867	3843	C	C/T	-	Ref	heterologous	Ref	Ref	Ref	Ref	Ref	Ref	Ref	Ref	Ref	Ref
EHI_019610	protein phosphatase, putative	2870	4090	T	G	Stp390Glu	Ref	Non-Ref	Ref	Ref	Ref	Ref	Ref	Ref	Ref	Ref	Ref	Ref
EHI_020070	hypothetical protein	2875	4306	A	G	Lys227Arg	Ref	Ref	Non-Ref	Ref	Ref	heterologous	heterologous	heterologous	heterologous	Non-Ref	Ref	heterologous
EHI_020090	leucine rich repeat protein, BspA family	2875	6176	G	G/A	Ala214Thr	heterologous	Ref	Ref	Ref	Ref	Ref	Ref	Ref	Ref	heterologous	Ref	Ref
EHI_020090	leucine rich repeat protein, BspA family	2875	6372	T	T/C	Ile279Thr	heterologous	heterologous	Ref	Ref	Ref	Ref	Ref	Ref	Ref	Ref	Ref	Ref
EHI_020090	leucine rich repeat protein, BspA family	2875	6811	T	C	-	Ref	Non-Ref	Non-Ref	Ref	Ref	Non-Ref	Non-Ref	heterologous	heterologous	Non-Ref	heterologous	Non-Ref
EHI_020090	leucine rich repeat protein, BspA family	2875	7574	T	T/C	Ser680Pro	Ref	Ref	heterologous	Ref	Ref	heterologous	heterologous	heterologous	heterologous	heterologous	Ref	heterologous
EHI_020230	hypothetical protein	2876	6703	T	C	-	Ref	Non-Ref	Ref	Ref	Ref	Ref	Ref	Ref	Ref	Ref	Ref	Ref
EHI_020240	tryptophanyl-tRNA synthetase, putative	2876	10092	C	A	Pro343Gln	Ref	Ref	Non-Ref	Ref	Ref	Ref	Ref	Ref	Ref	Ref	Ref	Ref
EHI_020250	lecithin:cholesterol acyltransferase domain-containing protein	2876	10887	T	C	-	Ref	Non-Ref	Ref	Ref	Ref	Ref	Ref	Ref	Ref	Ref	Ref	Ref
EHI_020270	ubiquitin-activating enzyme, putative	2876	15857	T	A	Leu654Phe	Non-Ref	Non-Ref	Non-Ref	Ref	Ref	Non-Ref	Non-Ref	Non-Ref	Non-Ref	Non-Ref	Non-Ref	Non-Ref
EHI_020280	40S ribosomal protein S2, putative	2876	18132	C	C/T	-	Ref	heterologous	Ref	Ref	Ref	Ref	Ref	Ref	Ref	Ref	Ref	Ref
EHI_020290	WD domain containing protein	2876	19531	A	C	Leu459Val	Ref	Ref	Ref	Ref	Ref	Ref	Ref	Ref	Ref	Ref	Ref	Ref
EHI_020290	WD domain containing protein	2876	20000	C	T	-	Non-Ref	Non-Ref	Non-Ref	Non-Ref	Non-Ref	Ref	Ref	Ref	Ref	Ref	Ref	Ref
EHI_020290	WD domain containing protein	2876	20676	T	T/C	Glu77Gly	Ref	heterologous	Ref	Ref	Ref	Ref	Ref	Ref	Ref	Ref	Ref	Ref
EHI_020340	peptidyl-prolyl cis-trans isomerase, putative	2876	26788	T	C	-	Ref	Non-Ref	Ref	Ref	Ref	Non-Ref	Ref	Non-Ref	Non-Ref	Non-Ref	Ref	Ref
EHI_020480	hypothetical protein	2877	4390	G	T	Arg511Ser	Ref	Ref	Ref	Ref	Ref	Ref	Ref	Ref	Ref	Ref	Ref	Ref
EHI_020600	hypothetical protein	2877	7450	A	G	Ile1344Thr	Ref	Non-Ref	Ref	Ref	Ref	Ref	Ref	Ref	Ref	Ref	Ref	Ref
EHI_020600	hypothetical protein	2877	8884	T	A	Glu866Val	Ref	Ref	Ref	Ref	Ref	Ref	Ref	Ref	Ref	Ref	Ref	Ref
EHI_020860	hypothetical protein	2882	10267	A	T	Leu89Met	Non-Ref	heterologous	Ref	Ref	Ref	Non-Ref	Non-Ref	Non-Ref	Non-Ref	Non-Ref	Ref	heterologous
EHI_020860	hypothetical protein	2882	10277	T	A/T	-	Ref	heterologous	Ref	Ref	Ref	Ref	Ref	Ref	Ref	Ref	Ref	Ref
EHI_020860	hypothetical protein	2882	10280	G	A/G	-	Non-Ref	heterologous	heterologous	Ref	Ref	Ref	Ref	Ref	Ref	Ref	Ref	Ref
EHI_020860	hypothetical protein	2882	10389	A	G	Leu48Ser	Ref	Ref	Ref	Ref	Ref	Ref	Ref	Ref	Ref	Ref	Ref	Ref
EHI_020860	hypothetical protein	2882	10398	G	C	Thr45Ser	Ref	Ref	Ref	Ref	Ref	Ref	Ref	Ref	Ref	Ref	Ref	Ref
EHI_020860	hypothetical protein	2882	10399	T	G	Thr45Pro	Ref	Ref	Ref	Ref	Ref	Ref	Ref	Ref	Ref	Ref	Ref	Ref
EHI_020860	hypothetical protein	2882	10437	C	A	Trp32Leu	Ref	heterologous	Non-Ref	Ref	Ref	Non-Ref	Non-Ref	Non-Ref	Non-Ref	Non-Ref	Non-Ref	Non-Ref
EHI_020710	hypothetical protein	2882	1010	A	C	Ile270Ser	Ref	Ref	Ref	Ref	Ref	Ref	Ref	Ref	Ref	Ref	Ref	Ref
EHI_020710	hypothetical protein	2882	1087	T	C	-	Ref	Ref	Ref	Ref	Ref	Ref	Ref	Ref	Ref	Ref	Ref	Ref
EHI_020710	hypothetical protein	2882	1101	T	G	Ser240Arg	Ref	Ref	Ref	Ref	Ref	Ref	Ref	Ref	Ref	Ref	Ref	Ref
EHI_020710	hypothetical protein	2882	1112	T	C	Lys236Arg	Ref	Non-Ref	Ref	Ref	Ref	Ref	Ref	Ref	Ref	Ref	Ref	Ref
EHI_020710	hypothetical protein	2882	1116	T	A	Thr235Ser	Ref	Ref	Ref	Ref	Ref	Ref	Ref	Ref	Ref	Ref	Ref	Ref
EHI_020710	hypothetical protein	2882	1117	A	T	-	heterologous	Ref	Ref	Ref	Ref	Ref	Ref	Ref	Ref	Ref	Ref	Ref
EHI_020710	hypothetical protein	2882	1147	T	A	Lys224Asn	Ref	Non-Ref	Ref	Ref	Ref	Ref	Ref	Ref	Ref	Ref	Ref	Ref
EHI_020710	hypothetical protein	2882	1149	T	A	Lys224Stp	Ref	Non-Ref	Ref	Ref	Ref	Ref	Ref	Ref	Ref	Ref	Ref	Ref
EHI_020710	hypothetical protein	2882	1152	C	T	Gly223Ser	Ref	Non-Ref	Ref	Ref	Ref	Ref	Ref	Ref	Ref	Ref	Ref	Ref
EHI_020710	hypothetical protein	2882	1174	A	G	-	Ref	Non-Ref	Ref	Ref	Ref	Ref	Ref	Ref	Ref	Ref	Ref	Ref
EHI_020710	hypothetical protein	2882	1177	A	G	-	Ref	Non-Ref	Ref	Ref	Ref	heterologous	Ref	Ref	Ref	Ref	Ref	Ref
EHI_020710	hypothetical protein	2882	1191	A	C	Ser210Ala	Ref	Ref	Ref	Ref	Ref	Ref	Ref	Ref	Ref	Ref	Ref	Ref
EHI_020710	hypothetical protein	2882	1309	A	C	-	Ref	Non-Ref	Ref	Ref	Ref	heterologous	Ref	Ref	Ref	Ref	heterologous	heterologous
EHI_020710	hypothetical protein	2882	1450	A	A/G	-	Ref	heterologous	Ref	Ref	Ref	Ref	Ref	Ref	Ref	Ref	Ref	Ref
EHI_020710	hypothetical protein	2882	1456	C	T	-	Ref	Non-Ref	Ref	Ref	Ref	Ref	Ref	Ref	Ref	Ref	Ref	Ref
EHI_020720	hypothetical protein	2882	1826	C	T	Arg127His	Non-Ref	Ref	Ref	Ref	Ref	Ref	Ref	Non-Ref	Non-Ref	Non-Ref	Ref	Ref
EHI_020720	hypothetical protein	2882	1869	G	T	Leu113Ile	Ref	Non-Ref	Ref	Ref	Ref	Ref	Ref	Ref	Ref	Ref	Ref	Ref
EHI_020720	hypothetical protein	2882	1880	A	A/C	Ile109Ser	heterologous	heterologous	Ref	Ref	Ref	Ref	Ref	Ref	Ref	Ref	Ref	Ref
EHI_020830	hypothetical protein	2882	2865	A	T	-	Ref	Non-Ref	Ref	Ref	Ref	Non-Ref	Non-Ref	Non-Ref	Non-Ref	Non-Ref	Non-Ref	Non-Ref
EHI_020830	hypothetical protein	2882	2901	G	T/G	-	Ref	heterologous	Ref	Ref	Ref	Non-Ref	Non-Ref	heterologous	heterologous	Non-Ref	Non-Ref	Ref
EHI_020830	hypothetical protein	2882	2967	G	G/A	Met181Ile	Ref	heterologous	Ref	Ref	Ref	Ref	Ref	Ref	Ref	Ref	Ref	Ref
EHI_020830	hypothetical protein	2882	2989	G	G/A	Asp189Asn	Ref	heterologous	Ref	Ref	Ref	Ref	Ref	Ref	Ref	Ref	Ref	Ref
EHI_020830	hypothetical protein	2882	3167	C	G	Ala248Gly	Ref	Non-Ref	Ref	Ref	Ref	Ref	Ref	Ref	Ref	Ref	Ref	Ref
EHI_020890	hypothetical protein	2882	14936	T	T/C	Ile142Thr	heterologous	Ref	Ref	Ref	Ref	Ref	Ref	Ref	Ref	Ref	Ref	Ref
EHI_020890	hypothetical protein	2882	14941	A	A/G	Thr144Ala	heterologous	Ref	Ref	Ref	Ref	Ref	Ref	Ref	Ref	Ref	Ref	Ref
EHI_020890	hypothetical protein	2882	14975	G	T	Gly155Val	Non-Ref	Ref	Ref	Ref	Ref	Ref	Ref	Ref	Ref	Ref	Ref	Ref
EHI_020890	hypothetical protein	2882	14984	A	A/G	Glu158Gly	heterologous	Ref	Ref	Ref	Ref	Ref	Ref	Ref	Ref	Ref	Ref	Ref
EHI_020890	hypothetical protein	2882	14985	G	G/A	-	heterologous	Ref	Ref	Ref	Ref	Ref	Ref	Ref	Ref	Ref	Ref	Ref
EHI_020840	hypothetical protein	2882	3495	T	A	-	Ref	Non-Ref	Ref	Ref	Ref	Ref	Ref	Ref	Ref	Ref	Ref	Ref
EHI_020840	hypothetical protein	2882	4095	T	T/A	Glu126Asp	Ref	Ref	heterologous	Ref	Ref	Ref	Ref	Ref	Ref	Ref	Ref	Ref
EHI_020840	hypothetical protein	2882	4098	A	A/T	Tyr125Stp	Ref	Ref	heterologous	Ref	Ref	Ref	Ref	Ref	Ref	Ref	Ref	Ref
EHI_020840	hypothetical protein	2882	4100	A	A/C	Tyr125Asp	Ref	Ref	heterologous	Ref	Ref	Ref	Ref	Ref	Ref	Ref	Ref	Ref
EHI_020840	hypothetical protein	2882	4133	T	C	Asn114Asp	Ref	Ref	Non-Ref	Ref	Ref	Ref	Ref	Ref	Ref	Ref	Ref	Ref
EHI_020840	hypothetical protein	2882	4212	T	T/C	-	Ref	Ref	heterologous	Ref	Ref	Ref	Ref	Ref	Ref	Ref	Ref	Ref
EHI_020840	hypothetical protein	2882	4229	G	A/G	-	Ref	Ref	heterologous	Ref	Ref	Ref	Ref	Ref	Ref	Ref	Ref	Ref
EHI_020840	hypothetical protein	2882	4252	G	A	Thr89Ile	Ref	Ref	Non-Ref	Ref	Ref	Ref	Ref	Ref	Ref	Ref	Ref	Ref
EHI_020840	hypothetical protein	2882	4374	C	C/T	-	Ref	heterologous	Ref	Ref	Ref	Ref	Ref	Ref	Ref	Ref	Ref	Ref
EHI_020840	hypothetical protein	2882	4456	G	G/T	Pro21Gln	Ref	Ref	heterologous	Ref	Ref	Ref	Ref	Ref	Ref	Ref	Ref	Non-Ref
EHI_020900	hypothetical protein	2882	16153	A	C	Met1Leu	Non-Ref	Ref	Non-Ref	Ref	Ref	Ref	Ref	Ref	Ref	Ref	Ref	Ref
EHI_020900	hypothetical protein	2882	16161	T	C	-	Non-Ref	Non-Ref	Non-Ref	Ref	Ref	Ref	Ref	Ref	Ref	Ref	Ref	Ref
EHI_020900	hypothetical protein	2882	16170	C	T	-	Non-Ref	Non-Ref	Non-Ref	Ref	Ref	Ref	Ref	Ref	Ref	Ref	Ref	Ref
EHI_020900	hypothetical protein	2882	16171	A	G	Ser7Gly	Non-Ref	Non-Ref	Non-Ref	Ref	Ref	Ref	Ref	Ref	Ref	Ref	Ref	Ref
EHI_020900	hypothetical protein	2882	16172	G	C	Ser7Thr	Non-Ref	Non-Ref	Non-Ref	Ref	Ref	Ref	Ref	Ref	Ref	Ref	Ref	Ref
EHI_020910	hypothetical protein	2882	16886	T	T/C	Stp63Gln	Ref	heterologous	Ref	Ref	Ref	Ref	Ref	Ref	Ref	Ref	Ref	Ref
EHI_020870	hypothetical protein	2882	10630	T	C	Ile116Val	Ref	Ref	Non-Ref	Ref	Ref	Ref	Ref	Ref	Ref	Ref	Ref	Ref
EHI_020870	hypothetical protein	2882	10834	C	A	Gly48Cys	Non-Ref	Ref	Non-Ref	Ref	Ref	Ref	Ref	Ref	Ref	Ref	Ref	Ref
EHI_020870	hypothetical protein	2882	10870	C	T	Gly36Arg	Non-Ref	Ref	Non-Ref	Ref	Ref	Ref	Ref	Ref	Ref	Ref	Ref	Ref
EHI_020870	hypothetical protein	2882	10890	G	T	Pro29His	Non-Ref	heterologous	Non-Ref	Ref	Ref	Ref	Ref	Ref	Ref	Ref	Ref	Ref
EHI_020870	hypothetical protein	2882	10910	T	C	-	Non-Ref	Ref	Non-Ref	Ref	Ref	Ref	Ref	Ref	Ref	Ref	Ref	Ref
EHI_020870	hypothetical protein	2882	10931	C	G	Met15Ile	Non-Ref	heterologous	Non-Ref	Ref	Ref	Ref	Ref	Ref	Ref	Ref	Ref	Ref
EHI_020870	hypothetical protein	2882	10956	C	C/T	Gly7Glu	Ref	heterologous	Ref	Ref	Ref	Ref	Ref	Ref	Ref	Ref	Ref	Ref
EHI_020990	hypothetical protein	2882	28418	A	C	Ile65Ser	Non-Ref	Ref	Ref	Ref	Ref	Non-Ref	Ref	Ref	Ref	Ref	Ref	Ref
EHI_020970	hypothetical protein	2882	25214	G	A	Ser337Leu	Ref	Non-Ref	Ref	Ref	Ref	Ref	Ref	Ref	Ref	Ref	Ref	Ref
EHI_020970	hypothetical protein	2882	25223	C	T	Ser334Asn	Ref	Non-Ref	Ref	Ref	Ref	Ref	Ref	Ref	Ref	Ref	Ref	Ref
EHI_020970	hypothetical protein	2882	25278	T	C	Ile316Val	Non-Ref	Non-Ref	Ref	Ref	Ref	Ref	Ref	Ref	Ref	Ref	Ref	Ref
EHI_020970	hypothetical protein	2882	25286	G	T	Thr313Lys	Ref	Non-Ref	Ref	Ref	Ref	Ref	Ref	Ref	Ref	Ref	Ref	Ref
EHI_020970	hypothetical protein	2882	25311	A	T	Leu305Ile	Ref	Non-Ref	Ref	Ref	Ref	Non-Ref	Non-Ref	Ref	Ref	heterologous	Non-Ref	Non-Ref
EHI_020970	hypothetical protein	2882	25594	T	C	-	Ref	Ref	Non-Ref	Ref	Ref	Ref	Ref	Ref	Ref	Ref	Ref	Ref
EHI_020970	hypothetical protein	2882	25608	A	G	-	Ref	Non-Ref	Ref	Ref	Ref	Ref	Ref	Ref	Ref	Ref	Ref	Ref
EHI_020970	hypothetical protein	2882	25678	A	T	-	Ref	Non-Ref	Ref	Ref	Ref	Ref	Ref	Ref	Ref	Ref	Ref	Ref
EHI_020970	hypothetical protein	2882	25680	C	T	Val182Ile	Ref	Non-Ref	Ref	Ref	Ref	Ref	Ref	Ref	Ref	Ref	Ref	Ref
EHI_020970	hypothetical protein	2882	25681	A	T	-	Ref	Non-Ref	Ref	Ref	Ref	Ref	Ref	Ref	Ref	Ref	Ref	Ref
EHI_020970	hypothetical protein	2882	25687	T	A	-	Ref	Non-Ref	Ref	Ref	Ref	Ref	Ref	Ref	Ref	Ref	Ref	Ref
EHI_020970	hypothetical protein	2882	25690	G	T	-	Ref	Non-Ref	Ref	Ref	Ref	Ref	Ref	Ref	Ref	Ref	Ref	Ref
EHI_020970	hypothetical protein	2882	25693	A	T	-	Ref	Non-Ref	Ref	Ref	Ref	Ref	Ref	Ref	Ref	Ref	Ref	Ref
EHI_020970	hypothetical protein	2882	25701	T	G	-	Ref	Non-Ref	Ref	Ref	Ref	Non-Ref	Non-Ref	Ref	Ref	Non-Ref	heterologous	Non-Ref
EHI_020960	hypothetical protein	2882	23645	C	T	-	Non-Ref	Ref	Ref	Ref	Ref	Ref	Ref	Ref	Ref	Ref	Ref	Ref
EHI_020960	hypothetical protein	2882	23918	G	A	Ala414Val	Non-Ref	Non-Ref	Ref	Ref	Ref	Ref	Ref	Ref	Ref	Ref	Ref	Ref
EHI_020960	hypothetical protein	2882	24094	A	A/T	Asp355Glu	Ref	Ref	heterologous	Ref	Ref	Ref	Ref	Ref	Ref	Ref	Ref	Ref
EHI_020960	hypothetical protein	2882	24111	T	A	Ile350Leu	Ref	Non-Ref	Ref	Ref	Ref	Non-Ref	Ref	Ref	Ref	Non-Ref	Non-Ref	Non-Ref
EHI_020960	hypothetical protein	2882	24155	A	T	Val335Asp	Ref	Non-Ref	Ref	Ref	Ref	Ref	Ref	Ref	Ref	Non-Ref	heterologous	Ref
EHI_020960	hypothetical protein	2882	24192	G	T	His323Asn	Ref	Ref	Ref	Ref	Non-Ref	Ref	Ref	Ref	Ref	Ref	Ref	Ref
EHI_020960	hypothetical protein	2882	24231	G	C/G	Gln310Glu	Ref	heterologous	heterologous	Ref	heterologous	Ref	heterologous	Ref	Ref	Ref	Ref	heterologous
EHI_020960	hypothetical protein	2882	24250	G	A/G	-	Ref	heterologous	Ref	Ref	Non-Ref	Ref	Ref	Ref	Ref	Ref	Ref	Ref
EHI_020960	hypothetical protein	2882	24251	A	T	Phe303Tyr	Ref	heterologous	heterologous	Ref	Non-Ref	Ref	Ref	Ref	Ref	Ref	Ref	Ref
EHI_020960	hypothetical protein	2882	24253	C	T	-	Ref	heterologous	Ref	Ref	Non-Ref	Ref	Ref	Ref	Ref	Ref	Ref	Ref
EHI_020960	hypothetical protein	2882	24287	A	A/T	Phe291Tyr	Ref	Ref	heterologous	Ref	Ref	Ref	Ref	Ref	Ref	Ref	Ref	Ref
EHI_020960	hypothetical protein	2882	24311	A	C/T	Ile283Ser,Asn	Non-Ref	Other	Other	Ref	Non-Ref	Other	Non-Ref	Non-Ref	Ref	heterologous	Other	Other
EHI_020960	hypothetical protein	2882	24313	G	A	-	Non-Ref	Non-Ref	Non-Ref	Ref	Non-Ref	Non-Ref	Non-Ref	Non-Ref	Ref	heterologous	Non-Ref	Non-Ref
EHI_020960	hypothetical protein	2882	24373	G	G/A	-	Ref	heterologous	heterologous	Ref	Non-Ref	Ref	Ref	Ref	Ref	Ref	Ref	Ref
EHI_020960	hypothetical protein	2882	24381	T	T/G	Asn260His	Ref	Ref	heterologous	Ref	Ref	Ref	Ref	Ref	Ref	Ref	Ref	Ref
EHI_020960	hypothetical protein	2882	24468	G	C	Pro231Ala	Ref	Ref	Ref	Ref	Non-Ref	Ref	Ref	Ref	Ref	Ref	Ref	Ref
EHI_020960	hypothetical protein	2882	24483	T	C	Lys226Glu	Non-Ref	Non-Ref	Non-Ref	Ref	Non-Ref	Ref	Ref	Ref	Ref	Ref	Ref	Ref
EHI_020960	hypothetical protein	2882	24492	G	T	Leu223Ile	Non-Ref	heterologous	Ref	Ref	heterologous	Ref	Ref	Ref	Ref	Ref	Ref	Ref
EHI_020960	hypothetical protein	2882	24568	A	T/A	-	Ref	heterologous	Ref	Ref	heterologous	Ref	Ref	Ref	Ref	Ref	Ref	Ref
EHI_020960	hypothetical protein	2882	24580	C	C/T	-	Ref	heterologous	Ref	Ref	heterologous	Ref	Ref	Ref	Ref	Ref	Ref	Ref
EHI_020960	hypothetical protein	2882	24645	A	G	-	Ref	Non-Ref	Ref	Ref	heterologous	Ref	Ref	Ref	Ref	Ref	Ref	Ref
EHI_020960	hypothetical protein	2882	24648	T	C	Lys171Glu	Ref	Non-Ref	Ref	Ref	heterologous	Ref	Ref	Ref	Ref	Ref	Ref	Ref
EHI_020960	hypothetical protein	2882	24711	C	T	Asp150Asn	Ref	Ref	Ref	Ref	Non-Ref	Ref	Ref	Ref	Ref	Ref	Ref	Ref
EHI_020960	hypothetical protein	2882	24733	T	A	-	Ref	Non-Ref	Ref	Ref	Ref	Ref	Ref	Ref	Ref	Ref	Ref	Ref
EHI_020960	hypothetical protein	2882	24976	T	A	-	Ref	Non-Ref	Ref	Ref	Ref	Non-Ref	Non-Ref	Ref	Ref	Non-Ref	Non-Ref	Non-Ref
EHI_020930	hypothetical protein	2882	20670	T	G	Asn240Thr	Ref	Non-Ref	Ref	Ref	Ref	Ref	Ref	Ref	Ref	Ref	Ref	Ref
EHI_020930	hypothetical protein	2882	20679	C	A	Ser237Ile	Ref	Non-Ref	Ref	Ref	Ref	Ref	Ref	Ref	Ref	Ref	Ref	Ref
EHI_020930	hypothetical protein	2882	20681	T	C	-	Ref	Non-Ref	Non-Ref	Ref	Ref	Ref	Ref	Ref	Ref	Ref	Ref	Ref
EHI_020930	hypothetical protein	2882	20682	T	G	Lys236Thr	Ref	Non-Ref	Non-Ref	Ref	Ref	Ref	Ref	Ref	Ref	Ref	Ref	Ref
EHI_020930	hypothetical protein	2882	20938	T	C	Ser151Gly	Ref	Non-Ref	Ref	Ref	Ref	Ref	Ref	Ref	Ref	Ref	Ref	Ref
EHI_020930	hypothetical protein	2882	21016	T	A	Asn125Tyr	Ref	Non-Ref	Ref	Ref	Ref	Ref	Ref	Ref	Ref	Ref	Ref	Ref
EHI_020930	hypothetical protein	2882	21028	G	T	Pro121Thr	Ref	Non-Ref	Ref	Ref	Ref	Ref	Ref	Ref	Ref	Ref	Ref	Ref
EHI_020920	hypothetical protein	2882	19781	A	G	Glu234Gly	Ref	Ref	Non-Ref	Ref	Ref	heterologous	Non-Ref	Non-Ref	Non-Ref	Ref	Non-Ref	Non-Ref
EHI_020920	hypothetical protein	2882	19857	T	A	-	Non-Ref	Non-Ref	Non-Ref	Ref	Non-Ref	Ref	Ref	Ref	Ref	Ref	Ref	Ref
EHI_020920	hypothetical protein	2882	20045	A	G	Tyr322Cys	Ref	Ref	Ref	Ref	Non-Ref	Ref	Ref	Ref	Ref	Ref	Ref	Ref
EHI_020920	hypothetical protein	2882	20269	A	G	Thr397Ala	Ref	heterologous	Non-Ref	Ref	Ref	Ref	Ref	Ref	Ref	Ref	Ref	Ref
EHI_020920	hypothetical protein	2882	20270	C	T	Thr397Ile	Ref	heterologous	Non-Ref	Ref	Ref	Ref	Ref	Ref	Ref	Ref	Ref	Ref
EHI_020920	hypothetical protein	2882	20276	C	G	Thr399Ser	Ref	heterologous	Non-Ref	Ref	Ref	Ref	Ref	Ref	Ref	Ref	Ref	Ref
EHI_020920	hypothetical protein	2882	20291	C	T	Ala404Val	Ref	Other	Non-Ref	Ref	Ref	Ref	Ref	Ref	Ref	Ref	Ref	Ref
EHI_020920	hypothetical protein	2882	20293	G	A	Asp405Asn	Ref	Non-Ref	Non-Ref	Ref	Ref	Ref	Ref	Ref	Ref	Ref	Ref	Ref
EHI_020920	hypothetical protein	2882	20318	T	A	Val413Glu	Ref	Non-Ref	Non-Ref	Ref	Ref	Ref	Ref	Ref	Ref	Ref	Ref	Ref
EHI_020920	hypothetical protein	2882	20328	T	T/A	-	Ref	heterologous	heterologous	Ref	Ref	Ref	Ref	Ref	Ref	Ref	Ref	Ref
EHI_020920	hypothetical protein	2882	20330	A	A/T	Tyr417Phe	Ref	heterologous	Ref	Ref	Ref	Ref	Ref	Ref	Ref	Ref	Ref	Ref
EHI_020920	hypothetical protein	2882	20357	C	T	Thr426Ile	Ref	Ref	Ref	Ref	Ref	Ref	Ref	Ref	Ref	Ref	Ref	Ref
EHI_020920	hypothetical protein	2882	20363	C	C/A	Ala428Asp	Ref	heterologous	Ref	Ref	Ref	Ref	Ref	Ref	Ref	Ref	Ref	Ref
EHI_020920	hypothetical protein	2882	20393	G	G/C	Ser438Thr	Non-Ref	heterologous	Ref	Ref	Ref	Ref	Ref	Ref	Ref	Ref	Ref	Ref
EHI_020920	hypothetical protein	2882	20404	T	T/G	Ser442Ala	Ref	Ref	heterologous	Ref	Ref	Ref	Ref	Ref	Ref	Ref	Ref	Ref
EHI_020920	hypothetical protein	2882	20447	G	G/A	Gly456Glu	Ref	heterologous	Ref	Ref	Ref	Ref	Ref	Ref	Ref	Ref	Ref	Ref
EHI_020920	hypothetical protein	2882	20452	G	A	Val458Ile	Non-Ref	Ref	Ref	Ref	Ref	Ref	Ref	Ref	Ref	Ref	Ref	Ref
EHI_020920	hypothetical protein	2882	20461	G	A	Val461Ile	Ref	heterologous	Non-Ref	Ref	Ref	Ref	Ref	Ref	Ref	Ref	Ref	Ref
EHI_020920	hypothetical protein	2882	20462	T	C	Val461Ala	Other	Non-Ref	Non-Ref	Ref	Ref	Ref	Ref	Ref	Ref	Ref	Ref	Ref
EHI_020920	hypothetical protein	2882	20463	T	G	-	Ref	Ref	Non-Ref	Ref	Ref	Ref	Ref	Ref	Ref	Ref	Ref	Ref
EHI_020920	hypothetical protein	2882	20468	T	C/T	Val463Ala	Other	heterologous	Ref	Ref	Ref	Ref	Ref	Ref	Ref	Ref	Ref	Ref
EHI_020920	hypothetical protein	2882	20471	C	C/T	Thr464Ile	Ref	heterologous	Ref	Ref	Ref	Ref	Ref	Ref	Ref	Ref	Ref	Ref
EHI_020920	hypothetical protein	2882	20477	C	A	Ala466Asp	Non-Ref	Ref	Ref	Ref	Ref	Ref	Ref	Ref	Ref	Ref	Ref	Ref
EHI_020920	hypothetical protein	2882	20479	T	G	Ser467Ala	Non-Ref	Ref	Ref	Ref	Ref	Ref	Ref	Ref	Ref	Ref	Ref	Ref
EHI_020920	hypothetical protein	2882	20485	G	T/G	Ala469Ser	heterologous	Ref	Ref	Ref	Ref	Ref	Ref	Ref	Ref	Ref	Ref	Ref
EHI_020920	hypothetical protein	2882	20498	C	T	Ala473Val	Non-Ref	heterologous	Ref	Ref	Ref	Ref	Ref	Ref	Ref	Ref	Ref	Ref
EHI_020920	hypothetical protein	2882	20511	T	T/A	-	Ref	heterologous	Ref	Ref	Ref	Ref	Ref	Ref	Ref	Ref	Ref	Ref
EHI_020920	hypothetical protein	2882	20516	A	G	Asn479Ser	Ref	Non-Ref	Ref	Ref	Ref	Ref	Ref	Ref	Ref	Non-Ref	Non-Ref	Ref
EHI_020920	hypothetical protein	2882	20596	A	G	Ser506Gly	Ref	Ref	Non-Ref	Ref	Ref	Ref	Ref	Ref	Ref	Ref	Ref	Ref
EHI_020880	hypothetical protein	2882	13523	G	G/A	Gln182Stp	heterologous	Ref	Ref	Ref	Ref	Ref	Ref	Ref	Ref	Ref	Ref	Ref
EHI_020880	hypothetical protein	2882	13692	T	T/A	-	heterologous	Ref	Ref	Ref	Ref	Ref	Ref	Ref	Ref	Ref	Ref	Ref
EHI_020880	hypothetical protein	2882	13795	T	T/C	-	heterologous	Ref	Ref	Ref	Ref	Ref	Ref	Ref	Ref	Ref	Ref	Ref
EHI_020880	hypothetical protein	2882	13830	T	T/G	Gln96Pro	heterologous	Ref	Ref	Ref	Ref	Ref	Ref	heterologous	Ref	Ref	Ref	Ref
EHI_020880	hypothetical protein	2882	13843	T	T/C	Ile92Val	heterologous	Ref	Ref	Ref	Ref	heterologous	heterologous	Ref	Ref	Ref	heterologous	Ref
EHI_020880	hypothetical protein	2882	13865	T	T/A	-	heterologous	Ref	Ref	Ref	Ref	Ref	Ref	Ref	Ref	Ref	Ref	Ref
EHI_020880	hypothetical protein	2882	13867	G	G/A	Pro84Ser	heterologous	Ref	Ref	Ref	Ref	Ref	Ref	Ref	Ref	Ref	Ref	Ref
EHI_020880	hypothetical protein	2882	13877	T	T/A	-	heterologous	Ref	Ref	Ref	Ref	Ref	Ref	Ref	Ref	Ref	Ref	Ref
EHI_020880	hypothetical protein	2882	13883	A	A/G	-	heterologous	Ref	Ref	Ref	Ref	Ref	Ref	Ref	Ref	Ref	Ref	Ref
EHI_020880	hypothetical protein	2882	13887	A	A/G	Ile77Thr	heterologous	Ref	Ref	Ref	Ref	Ref	Ref	Ref	Ref	Ref	Ref	Ref
EHI_020880	hypothetical protein	2882	13950	T	G	His56Pro	Non-Ref	Ref	Ref	Ref	Ref	Ref	Ref	Ref	Ref	Ref	Ref	Ref
EHI_020880	hypothetical protein	2882	13969	A	C	Cys50Gly	Non-Ref	Ref	Ref	Ref	Ref	Ref	Ref	Ref	Ref	Ref	Ref	Ref
EHI_020880	hypothetical protein	2882	13972	A	G	Tyr49His	Non-Ref	Ref	Ref	Ref	Ref	Ref	Ref	Ref	Ref	Ref	Ref	Ref
EHI_020880	hypothetical protein	2882	13978	C	T	Asp47Asn	Non-Ref	Ref	Ref	Ref	Ref	Ref	Ref	Ref	Ref	Ref	Ref	Ref
EHI_020880	hypothetical protein	2882	13988	A	C	-	Non-Ref	Ref	Ref	Ref	Ref	Ref	Ref	Ref	Ref	Ref	Ref	Ref
EHI_020880	hypothetical protein	2882	14012	C	T	Trp35Stp	Non-Ref	Ref	Ref	Ref	Ref	Ref	Ref	Ref	Ref	Ref	Ref	Ref
EHI_020880	hypothetical protein	2882	14014	A	C	Trp35Gly	Non-Ref	Ref	Ref	Ref	Ref	Ref	Ref	Ref	Ref	Ref	Ref	Ref
EHI_020880	hypothetical protein	2882	14024	G	A	-	Non-Ref	Ref	Ref	Ref	Ref	Ref	Ref	Ref	Ref	Ref	Ref	Ref
EHI_020880	hypothetical protein	2882	14091	A	G	Val9Ala	Non-Ref	Ref	Ref	Ref	Ref	Ref	Ref	Ref	Ref	Ref	Ref	Ref
EHI_020880	hypothetical protein	2882	14099	T	C	-	Non-Ref	Ref	Ref	Ref	Ref	Ref	Ref	Ref	Ref	Ref	Ref	Ref
EHI_020880	hypothetical protein	2882	14106	C	G	Gly4Ala	Non-Ref	Ref	Ref	Ref	Ref	Ref	Ref	Ref	Ref	Ref	Ref	Ref
EHI_021530	hypothetical protein	2886	69672	G	A	Trp34Stp	Ref	Ref	Ref	Ref	Ref	Ref	Ref	Ref	Ref	Ref	Ref	Ref
EHI_021470	hypothetical protein	2886	58688	A	T	-	Non-Ref	Ref	Ref	Ref	Ref	Ref	Ref	Ref	Ref	Ref	Ref	Ref
EHI_021460	hypothetical protein	2886	56144	A	A/G	-	Ref	Ref	Ref	Ref	Ref	Ref	Ref	Ref	Ref	Ref	Ref	Ref
EHI_021460	hypothetical protein	2886	57560	G	A	Arg704His	Non-Ref	Ref	Ref	Ref	Ref	Ref	Ref	Ref	Ref	Ref	Ref	Ref
EHI_021430	hypothetical protein	2886	52599	A	G	-	Ref	Ref	Ref	Ref	Ref	Ref	Ref	Ref	Ref	Ref	Ref	Ref
EHI_021420	hypothetical protein	2886	51065	C	T	Asp122Asn	Ref	Non-Ref	Ref	Ref	Ref	Ref	Ref	Ref	Ref	Ref	Ref	Ref
EHI_021390	hypothetical protein	2886	45851	T	A/T	-	heterologous	Ref	Ref	Ref	Ref	Ref	Ref	Ref	Ref	Ref	Ref	Ref
EHI_021370	hypothetical protein	2886	42101	G	A	-	Ref	Non-Ref	Ref	Ref	Ref	Ref	Ref	Ref	Ref	Ref	Ref	Ref
EHI_021330	hypothetical protein	2886	35660	C	T	-	Ref	Non-Ref	Ref	Ref	Ref	Ref	Ref	Ref	Ref	Ref	Ref	Ref
EHI_021260	villidin, putative	2886	16049	T	G	Glu177Ala	Non-Ref	Ref	Ref	Ref	Ref	Ref	Ref	Ref	Ref	Ref	Ref	Ref
EHI_021260	villidin, putative	2886	16061	T	C	Lys173Arg	Non-Ref	Ref	Ref	Ref	Ref	Ref	Ref	Ref	Ref	Ref	Ref	Ref
EHI_021260	villidin, putative	2886	16076	T	G	Glu168Ala	Non-Ref	Ref	Ref	Ref	Ref	Ref	Ref	Ref	Ref	Ref	Ref	Ref
EHI_021260	villidin, putative	2886	16085	T	C	Lys165Arg	Non-Ref	Ref	Ref	Ref	Ref	Ref	Ref	Ref	Ref	Ref	Ref	Ref
EHI_021780	heat shock protein 70, putative	2888	614	C	T/C	-	heterologous	Ref	Ref	Ref	Ref	Ref	Ref	Ref	Ref	Ref	Ref	Ref
EHI_021780	heat shock protein 70, putative	2888	632	G	G/A	-	heterologous	Ref	Ref	Ref	Ref	Ref	Ref	Ref	Ref	Ref	Ref	Ref
EHI_021780	heat shock protein 70, putative	2888	636	C	T	Arg111Gln	heterologous	Non-Ref	Ref	Ref	Ref	Ref	Ref	Ref	Ref	Ref	Ref	Ref
EHI_021880	hypothetical protein	2891	2843	G	G/A	Met1Ile	Ref	Ref	Ref	Ref	heterologous	Ref	Ref	Ref	Ref	Ref	Ref	Ref
EHI_021880	hypothetical protein	2891	2846	T	T/A	-	Ref	heterologous	Ref	Ref	heterologous	Ref	Ref	Ref	Ref	Ref	Ref	Ref
EHI_021880	hypothetical protein	2891	2853	C	C/T	Gln5Stp	Ref	heterologous	Ref	Ref	heterologous	Ref	Ref	Ref	Ref	Ref	Ref	Ref
EHI_021880	hypothetical protein	2891	2856	G	G/A	Val6Ile	Ref	Ref	Ref	Ref	heterologous	Ref	Ref	Ref	Ref	Ref	Ref	Ref
EHI_021880	hypothetical protein	2891	2871	A	G	Lys11Glu	Ref	Ref	Ref	Ref	Non-Ref	Ref	Ref	Ref	Ref	Ref	Ref	Ref
EHI_021880	hypothetical protein	2891	2903	A	A/G	-	Ref	Ref	Ref	Ref	heterologous	Ref	Ref	Ref	Ref	Ref	Ref	Ref
EHI_021880	hypothetical protein	2891	2908	C	C/G	Ala23Gly	Ref	Ref	Ref	Ref	heterologous	Ref	Ref	Ref	Ref	Ref	Ref	Ref
EHI_021880	hypothetical protein	2891	2910	G	G/T	Gly24Cys	Ref	Ref	Ref	Ref	heterologous	Ref	Ref	Ref	Ref	Ref	Ref	Ref
EHI_021880	hypothetical protein	2891	2911	G	T	Gly24Val	Ref	Ref	Ref	Ref	Non-Ref	Ref	Ref	Ref	Ref	Ref	Ref	Ref
EHI_021880	hypothetical protein	2891	2912	T	T/G	-	Ref	Ref	Ref	Ref	heterologous	Ref	Ref	Ref	Ref	Ref	Ref	Ref
EHI_021880	hypothetical protein	2891	2929	G	G/T	Gly30Val	Ref	Ref	Ref	Ref	heterologous	Ref	Ref	Ref	Ref	Ref	Ref	Ref
EHI_021880	hypothetical protein	2891	2930	A	A/T	-	Ref	Ref	Ref	Ref	heterologous	Ref	Ref	Ref	Ref	Ref	Ref	Ref
EHI_021880	hypothetical protein	2891	2946	G	A/G	Gly36Arg	Ref	Ref	heterologous	Ref	Ref	Ref	Ref	Ref	Ref	Ref	Ref	Ref
EHI_021880	hypothetical protein	2891	2947	G	T/G	Gly36Val	Ref	Ref	heterologous	Ref	Ref	Ref	Ref	Ref	Ref	Ref	Ref	Ref
EHI_021880	hypothetical protein	2891	2949	A	G/A	Ile37Val	Ref	Ref	heterologous	Ref	Ref	Ref	Ref	Ref	Ref	Ref	Ref	Ref
EHI_021880	hypothetical protein	2891	2962	G	G/C	Gly41Ala	Ref	Ref	Ref	Ref	heterologous	Ref	Ref	Ref	Ref	Ref	Ref	Ref
EHI_021880	hypothetical protein	2891	2991	A	G/A	Lys51Glu	Ref	Ref	heterologous	Ref	heterologous	Ref	Ref	Ref	Ref	Ref	Ref	Ref
EHI_021880	hypothetical protein	2891	2997	A	A/C	Lys53Gln	Ref	Ref	Ref	Ref	heterologous	Ref	Ref	Ref	Ref	Ref	Ref	Ref
EHI_021880	hypothetical protein	2891	3017	T	T/C	-	Ref	Ref	heterologous	Ref	Ref	Ref	Ref	Ref	Ref	Ref	Ref	Ref
EHI_021880	hypothetical protein	2891	3018	T	C/T	Tyr60His	Ref	Ref	Ref	Ref	heterologous	Ref	Ref	Ref	Ref	Ref	Ref	Ref
EHI_021880	hypothetical protein	2891	3019	A	T/A	Tyr60Phe	Ref	Ref	Ref	Ref	heterologous	Ref	Ref	Ref	Ref	Ref	Ref	Ref
EHI_021880	hypothetical protein	2891	3021	C	C/A	-	Ref	Ref	Ref	Ref	heterologous	Ref	Ref	Ref	Ref	Ref	Ref	Ref
EHI_021880	hypothetical protein	2891	3022	G	A/G	Arg61Gln	Ref	Ref	Ref	Ref	heterologous	Ref	Ref	Ref	Ref	Ref	Ref	Ref
EHI_021880	hypothetical protein	2891	3053	A	A/G	-	Ref	Ref	Ref	Ref	heterologous	Ref	Ref	Ref	Ref	Ref	Ref	Ref
EHI_021880	hypothetical protein	2891	3105	T	G	Cys89Gly	Ref	Ref	Non-Ref	Ref	heterologous	Ref	Ref	Ref	Ref	Ref	Ref	Ref
EHI_021880	hypothetical protein	2891	3118	A	A/G	Asn93Ser	Ref	Ref	heterologous	Ref	heterologous	Ref	Ref	Ref	Ref	Ref	Ref	Ref
EHI_021880	hypothetical protein	2891	3119	T	T/A	Asn93Lys	Ref	Ref	heterologous	Ref	heterologous	Ref	Ref	Ref	Ref	Ref	Ref	Ref
EHI_021880	hypothetical protein	2891	3126	G	G/T	Gly96Trp	Ref	Ref	heterologous	Ref	heterologous	Ref	Ref	Ref	Ref	Ref	Ref	Ref
EHI_021880	hypothetical protein	2891	3135	G	G/C	Glu99Gln	Ref	Ref	heterologous	Ref	heterologous	Ref	Ref	Ref	Ref	Ref	Ref	Ref
EHI_021880	hypothetical protein	2891	3139	G	A	Cys100Tyr	Ref	Ref	Ref	Ref	Non-Ref	Ref	Ref	Ref	Ref	Ref	Ref	Ref
EHI_021880	hypothetical protein	2891	3147	G	G/A	Asp103Asn	Ref	Ref	heterologous	Ref	heterologous	Ref	Ref	Ref	Ref	Ref	Ref	Ref
EHI_021880	hypothetical protein	2891	3148	A	A/G	Asp103Gly	Ref	Ref	heterologous	Ref	heterologous	Ref	Ref	Ref	Ref	Ref	Ref	Ref
EHI_021880	hypothetical protein	2891	3155	T	C/T	-	Ref	Ref	Ref	Ref	heterologous	Ref	Ref	Ref	Ref	Ref	Ref	Ref
EHI_021880	hypothetical protein	2891	3156	A	G/A	Asn106Asp	Ref	Ref	Ref	Ref	heterologous	Ref	Ref	Ref	Ref	Ref	Ref	Ref
EHI_021880	hypothetical protein	2891	3163	T	C	Phe108Ser	Ref	Ref	Ref	Ref	Non-Ref	Ref	Ref	Ref	Ref	Ref	Ref	Ref
EHI_021880	hypothetical protein	2891	3478	G	C	Gly213Ala	Ref	Ref	Ref	Ref	Non-Ref	Ref	Ref	Ref	Ref	Ref	Ref	Ref
EHI_021880	hypothetical protein	2891	3554	C	C/G	-	Ref	Ref	Ref	Ref	heterologous	Ref	Ref	Ref	Ref	Ref	Ref	Ref
EHI_021880	hypothetical protein	2891	3560	G	A	-	Ref	Ref	Ref	Ref	Non-Ref	Ref	Ref	Ref	Ref	Ref	Ref	Ref
EHI_021880	hypothetical protein	2891	3719	T	C	-	Ref	Ref	Ref	Ref	Non-Ref	Ref	Ref	Ref	Ref	Ref	Ref	Ref
EHI_021890	hypothetical protein	2891	4820	C	T/C	Met663Ile	Ref	Ref	heterologous	Ref	heterologous	Ref	Ref	Ref	Ref	Ref	Ref	Ref
EHI_021890	hypothetical protein	2891	4827	C	T/C	Ser661Asn	Ref	Ref	Ref	Ref	heterologous	Ref	Ref	Ref	Ref	Ref	Ref	Ref
EHI_021890	hypothetical protein	2891	4839	C	T	Gly657Asp	Ref	heterologous	Non-Ref	Ref	Ref	Ref	Ref	Ref	Ref	Ref	Ref	Ref
EHI_021890	hypothetical protein	2891	4881	T	G/T	Glu643Ala	Ref	heterologous	heterologous	Ref	Ref	Ref	Ref	Ref	Ref	Ref	Ref	Ref
EHI_021890	hypothetical protein	2891	4882	C	A/C	Glu643Stp	Ref	heterologous	heterologous	Ref	Ref	Ref	Ref	Ref	Ref	Ref	Ref	Ref
EHI_021890	hypothetical protein	2891	4886	G	A	-	Ref	heterologous	Non-Ref	Ref	Ref	Ref	Ref	Ref	Ref	Ref	Ref	Ref
EHI_021890	hypothetical protein	2891	4909	A	T/A	Ser634Thr	Ref	Ref	heterologous	Ref	Ref	Ref	Ref	Ref	Ref	Ref	Ref	Ref
EHI_021890	hypothetical protein	2891	4958	A	A/G	-	Ref	Ref	heterologous	Ref	Ref	Ref	Ref	Ref	Ref	Ref	Ref	Ref
EHI_021890	hypothetical protein	2891	5024	T	A/T	-	Ref	Ref	heterologous	Ref	Ref	Ref	Ref	Ref	Ref	Ref	Ref	Ref
EHI_021890	hypothetical protein	2891	5041	T	C	Ile590Val	Ref	Non-Ref	heterologous	Ref	Ref	Ref	Ref	Ref	Ref	Ref	Ref	Ref
EHI_021890	hypothetical protein	2891	5056	G	C/G	Gln585Glu	Ref	Ref	heterologous	Ref	Ref	Ref	Ref	Ref	Ref	Ref	Ref	Ref
EHI_021890	hypothetical protein	2891	5061	G	G/T	Ala583Glu	Ref	Ref	heterologous	Ref	Ref	Ref	Ref	Ref	Ref	Ref	Ref	Ref
EHI_021890	hypothetical protein	2891	5087	A	G	-	Ref	Non-Ref	Ref	Ref	Ref	Ref	Ref	Ref	Ref	Ref	Ref	Ref
EHI_021890	hypothetical protein	2891	5098	T	C	Ile571Val	Ref	Non-Ref	Ref	Ref	Ref	Ref	Ref	Ref	Ref	Ref	Ref	Ref
EHI_021890	hypothetical protein	2891	5153	G	G/A	-	Ref	Ref	heterologous	Ref	Ref	Ref	Ref	Ref	Ref	Ref	Ref	Ref
EHI_021890	hypothetical protein	2891	5194	T	C	Arg539Gly	Ref	heterologous	Non-Ref	Ref	Ref	Ref	Ref	Ref	Ref	Ref	Ref	Ref
EHI_021890	hypothetical protein	2891	5230	G	A/G	Pro527Ser	Ref	heterologous	Ref	Ref	Ref	Ref	Ref	Ref	Ref	Ref	Ref	Ref
EHI_021890	hypothetical protein	2891	5236	C	A/C	Val525Leu	Ref	heterologous	heterologous	Ref	Ref	Ref	Ref	Ref	Ref	Ref	Ref	Ref
EHI_021890	hypothetical protein	2891	5658	A	A/C	Leu384Trp	heterologous	Ref	Ref	Ref	Ref	Ref	Ref	Ref	Ref	Ref	Ref	Ref
EHI_021890	hypothetical protein	2891	5727	T	G/T	Tyr361Ser	Ref	Ref	heterologous	Ref	Ref	Ref	Ref	Ref	Ref	Ref	Ref	Ref
EHI_021890	hypothetical protein	2891	5799	A	G	Leu337Ser	heterologous	Ref	Non-Ref	Ref	Ref	Ref	Ref	Ref	Ref	Ref	Ref	Ref
EHI_021890	hypothetical protein	2891	5825	G	G/C	-	heterologous	Ref	Ref	Ref	Ref	Ref	Ref	Ref	Ref	Ref	Ref	Ref
EHI_021890	hypothetical protein	2891	5856	G	G/A	Thr318Ile	heterologous	Ref	Ref	Ref	Ref	Ref	Ref	Ref	Ref	Ref	Ref	Ref
EHI_021890	hypothetical protein	2891	5881	A	T	Ser310Thr	Ref	heterologous	Non-Ref	Ref	Ref	Ref	Ref	Ref	Ref	Ref	Ref	Ref
EHI_021890	hypothetical protein	2891	6144	A	A/C	Val222Gly	Ref	Ref	heterologous	Ref	Non-Ref	Ref	Ref	Ref	Ref	Ref	Ref	Ref
EHI_021890	hypothetical protein	2891	6150	C	T/C	Gly220Glu	Ref	Ref	Ref	Ref	heterologous	Ref	Ref	Ref	Ref	Ref	Ref	Ref
EHI_021890	hypothetical protein	2891	6158	A	A/T	Tyr217Stp	Ref	Ref	heterologous	Ref	heterologous	Ref	Ref	Ref	Ref	Ref	Ref	Ref
EHI_021890	hypothetical protein	2891	6160	A	A/C	Tyr217Asp	Ref	Ref	heterologous	Ref	heterologous	Ref	Ref	Ref	Ref	Ref	Ref	Ref
EHI_021890	hypothetical protein	2891	6171	A	A/T	Leu213Stp	Ref	Ref	Ref	Ref	heterologous	Ref	Ref	Ref	Ref	Ref	Ref	Ref
EHI_021890	hypothetical protein	2891	6172	A	A/C	Leu213Val	Ref	Ref	Ref	Ref	heterologous	Ref	Ref	Ref	Ref	Ref	Ref	Ref
EHI_021890	hypothetical protein	2891	6204	G	G/A	Thr202Met	Ref	Ref	heterologous	Ref	Ref	Ref	Ref	Ref	Ref	Ref	Ref	Ref
EHI_021890	hypothetical protein	2891	6205	T	A/T	Thr202Ser	heterologous	Ref	Ref	Ref	Ref	Ref	Ref	Ref	Ref	Ref	Ref	Ref
EHI_021890	hypothetical protein	2891	6323	G	T/G	-	heterologous	Ref	Ref	Ref	Ref	Ref	Ref	Ref	Ref	Ref	Ref	Ref
EHI_021890	hypothetical protein	2891	6373	T	A	Thr146Ser	heterologous	Ref	Ref	Ref	Non-Ref	Ref	Ref	Ref	Ref	Ref	Ref	Ref
EHI_021890	hypothetical protein	2891	6415	T	C	Lys132Glu	Non-Ref	Ref	Ref	Ref	Ref	Ref	Ref	Ref	Ref	Ref	Ref	Ref
EHI_021890	hypothetical protein	2891	6446	G	G/A	-	heterologous	Ref	Ref	Ref	heterologous	Ref	Ref	Ref	Ref	Ref	Ref	Ref
EHI_021890	hypothetical protein	2891	6453	C	G	Gly119Ala	Ref	Ref	Ref	Ref	Non-Ref	Ref	Ref	Ref	Ref	Ref	Ref	Ref
EHI_021890	hypothetical protein	2891	6514	G	G/T	Leu99Met	heterologous	heterologous	Ref	Ref	Ref	Ref	Ref	Ref	Ref	Ref	Ref	Ref
EHI_021890	hypothetical protein	2891	6544	G	G/A	-	heterologous	Ref	heterologous	Ref	Ref	Ref	Ref	Ref	Ref	Ref	Ref	Ref
EHI_021890	hypothetical protein	2891	6577	C	T	Asp78Asn	Ref	Non-Ref	Ref	Ref	Ref	Ref	Ref	Ref	Ref	Ref	Ref	Ref
EHI_021890	hypothetical protein	2891	6614	A	A/G	-	heterologous	heterologous	heterologous	Ref	Ref	Ref	Ref	Ref	Ref	Ref	Ref	Ref
EHI_021890	hypothetical protein	2891	6722	A	A/C	-	Ref	Ref	heterologous	Ref	Ref	Ref	Ref	Ref	Ref	Ref	Ref	Ref
EHI_021890	hypothetical protein	2891	6729	A	G	Ile27Thr	Ref	Ref	heterologous	Ref	Non-Ref	Ref	Ref	Ref	Ref	Ref	Ref	Ref
EHI_021890	hypothetical protein	2891	6738	T	A/T	Glu24Val	heterologous	heterologous	Non-Ref	Ref	Non-Ref	Ref	Ref	Ref	Ref	Ref	Ref	Ref
EHI_021890	hypothetical protein	2891	6739	C	G	Glu24Gln	Non-Ref	Non-Ref	Non-Ref	Ref	Non-Ref	Ref	Ref	Ref	Ref	Ref	Ref	Ref
EHI_021890	hypothetical protein	2891	6744	A	T	Leu22Gln	Non-Ref	heterologous	Non-Ref	Ref	Non-Ref	Ref	Ref	Ref	Ref	Ref	Ref	Ref
EHI_021890	hypothetical protein	2891	6777	A	A/G	Val11Ala	Ref	heterologous	Ref	Ref	Ref	Ref	Ref	Ref	Ref	Ref	Ref	Ref
EHI_022000	protein kinase domain containing protein, pseudogene	2893	1892	A	G	-	Ref	Non-Ref	Non-Ref	Ref	Ref	Ref	Ref	Ref	Ref	Ref	Ref	Ref
EHI_022000	protein kinase domain containing protein, pseudogene	2893	2655	T	G	Ile229Arg	Ref	Non-Ref	Ref	Ref	Ref	Ref	Ref	Ref	Ref	Ref	Ref	Ref
EHI_022000	protein kinase domain containing protein, pseudogene	2893	4359	A	G	Asn797Ser	Ref	Ref	Non-Ref	Ref	Ref	heterologous	heterologous	Ref	Ref	Non-Ref	heterologous	heterologous
EHI_022000	protein kinase domain containing protein, pseudogene	2893	4504	G	G/A	-	Ref	Ref	heterologous	Ref	Ref	heterologous	heterologous	Ref	Ref	Non-Ref	heterologous	heterologous
EHI_022000	protein kinase domain containing protein, pseudogene	2893	4552	A	A/G	Ile861Met	Ref	Ref	heterologous	Ref	Ref	heterologous	heterologous	Ref	Ref	Non-Ref	heterologous	heterologous
EHI_022000	protein kinase domain containing protein, pseudogene	2893	4891	C	T	-	Non-Ref	Non-Ref	Non-Ref	Ref	Ref	heterologous	heterologous	Non-Ref	Non-Ref	Ref	heterologous	Ref
EHI_022000	protein kinase domain containing protein, pseudogene	2893	4893	T	A	Ile975Asn	Non-Ref	Non-Ref	Non-Ref	Ref	Ref	heterologous	heterologous	Non-Ref	Non-Ref	Ref	heterologous	Ref
EHI_022000	protein kinase domain containing protein, pseudogene	2893	5092	T	G	-	Non-Ref	Non-Ref	Non-Ref	Ref	Ref	Non-Ref	Non-Ref	Non-Ref	Non-Ref	Non-Ref	Non-Ref	Non-Ref
EHI_022000	protein kinase domain containing protein, pseudogene	2893	5154	G	A	Arg1062His	Ref	Non-Ref	heterologous	Ref	Ref	heterologous	heterologous	Ref	Ref	Ref	Ref	heterologous
EHI_022010	hypothetical protein	2893	5387	A	G/A	-	Ref	heterologous	Ref	Ref	Ref	heterologous	heterologous	Ref	Ref	Ref	Ref	Ref
EHI_022010	hypothetical protein	2893	5457	A	G	Leu102Ser	Ref	Non-Ref	Ref	Ref	Ref	Ref	Ref	Ref	Ref	Ref	Ref	Ref
EHI_022010	hypothetical protein	2893	5458	A	T	Leu102Ile	Ref	Non-Ref	Ref	Ref	Ref	Ref	Ref	Ref	Ref	Ref	Ref	Ref
EHI_022010	hypothetical protein	2893	5467	C	T	Val99Ile	Ref	Non-Ref	Ref	Ref	Ref	Ref	Ref	Ref	Ref	Ref	Ref	Ref
EHI_022010	hypothetical protein	2893	5478	T	C	Tyr95Cys	Ref	Non-Ref	Ref	Ref	Ref	Ref	Ref	Ref	Ref	Ref	Ref	Ref
EHI_022010	hypothetical protein	2893	5514	C	T	Arg83Lys	Ref	Non-Ref	Ref	Ref	Ref	Ref	Ref	Ref	Ref	Ref	Ref	Ref
EHI_022010	hypothetical protein	2893	5516	T	C	-	Ref	Non-Ref	Ref	Ref	Ref	Ref	Ref	Ref	Ref	Ref	Ref	Ref
EHI_022280	protein kinase domain containing protein	2898	10782	G	A	-	Ref	Non-Ref	Non-Ref	Ref	Non-Ref	Non-Ref	Non-Ref	Ref	Ref	Ref	Non-Ref	Non-Ref
EHI_022270	hypothetical protein	2898	7235	C	T/C	Ala22Val	Ref	heterologous	Ref	Ref	Ref	Ref	Ref	Ref	Ref	Ref	Ref	Ref
EHI_022270	hypothetical protein	2898	7287	C	G	-	Ref	Non-Ref	Non-Ref	Ref	Ref	Ref	Ref	Ref	Ref	Ref	Ref	Ref
EHI_022270	hypothetical protein	2898	7524	T	A/T	Asp118Glu	Ref	Ref	Ref	Ref	heterologous	Ref	Ref	Ref	Ref	Ref	Ref	Ref
EHI_022500	AIG1 family protein	2899	3653	G	C	Ser2Thr	Ref	heterologous	Ref	Ref	Non-Ref	Ref	Ref	Ref	Ref	Ref	heterologous	Ref
EHI_022500	AIG1 family protein	2899	3656	T	A	Val3Glu	Ref	heterologous	Ref	Ref	Non-Ref	Ref	Ref	Ref	Ref	Ref	Ref	Ref
EHI_022500	AIG1 family protein	2899	3658	T	C	Ser4Pro	Ref	heterologous	Ref	Ref	Non-Ref	Ref	Ref	Ref	Ref	Ref	Ref	Ref
EHI_022500	AIG1 family protein	2899	3681	C	A	-	Ref	Ref	Ref	Ref	Non-Ref	Ref	Ref	Ref	Ref	Ref	Ref	Ref
EHI_022500	AIG1 family protein	2899	3703	A	T	Thr19Ser	Ref	Non-Ref	Ref	Ref	Ref	Ref	Ref	Ref	Ref	Ref	Ref	Ref
EHI_022500	AIG1 family protein	2899	3714	G	T	-	Ref	Non-Ref	Ref	Ref	Ref	Ref	Ref	Ref	Ref	Ref	Ref	Ref
EHI_022500	AIG1 family protein	2899	3724	G	C	Val26Leu	Ref	Ref	Ref	Ref	Non-Ref	Ref	Ref	Ref	Ref	Ref	Ref	Ref
EHI_022500	AIG1 family protein	2899	3762	T	G	-	Ref	Ref	Ref	Ref	Non-Ref	Ref	Ref	Ref	Ref	Ref	Ref	Ref
EHI_022500	AIG1 family protein	2899	3763	A	G	Ser39Gly	Ref	Ref	Ref	Ref	Non-Ref	Ref	Ref	Ref	Ref	Ref	Ref	Ref
EHI_022500	AIG1 family protein	2899	3772	C	A	Pro42Thr	Ref	Ref	Ref	Ref	Non-Ref	Ref	Ref	Ref	Ref	Ref	Ref	Ref
EHI_022500	AIG1 family protein	2899	3776	A	T	Asn43Ile	Ref	Ref	Ref	Ref	Non-Ref	Ref	Ref	Ref	Ref	Ref	Ref	Ref
EHI_022500	AIG1 family protein	2899	3781	C	G	Gln45Glu	Ref	heterologous	Ref	Ref	Non-Ref	Ref	Ref	Ref	Ref	Ref	Ref	Ref
EHI_022500	AIG1 family protein	2899	3805	T	A	Ser53Thr	Ref	Ref	Ref	Ref	Non-Ref	Ref	Ref	Ref	Ref	Ref	Ref	Ref
EHI_022500	AIG1 family protein	2899	3806	C	A	Ser53Tyr	Ref	Ref	Ref	Ref	Non-Ref	Ref	Ref	Ref	Ref	Ref	Ref	Ref
EHI_022500	AIG1 family protein	2899	3814	G	A	Gly56Arg	Ref	Ref	Ref	Ref	Non-Ref	Ref	Ref	Ref	Ref	Ref	Ref	Ref
EHI_022500	AIG1 family protein	2899	3824	A	G	Lys59Arg	Non-Ref	Non-Ref	Ref	Ref	Ref	Ref	Ref	Ref	Ref	Ref	Ref	Ref
EHI_022500	AIG1 family protein	2899	3825	A	T	Lys59Asn	Non-Ref	Non-Ref	Ref	Ref	Ref	Ref	Ref	Ref	Ref	Ref	Ref	Ref
EHI_022500	AIG1 family protein	2899	3832	A	G	Ile62Val	Ref	Ref	Ref	Ref	Non-Ref	Ref	Ref	Ref	Ref	Ref	Ref	Ref
EHI_022500	AIG1 family protein	2899	3833	T	C	Ile62Thr	Ref	Non-Ref	Ref	Ref	Ref	Ref	Ref	Ref	Ref	Ref	Ref	Ref
EHI_022500	AIG1 family protein	2899	3893	A	G	Asp82Gly	Non-Ref	Ref	Ref	Ref	Ref	Ref	Ref	Ref	Ref	Ref	Ref	Ref
EHI_022500	AIG1 family protein	2899	3917	A	G	Glu90Gly	Ref	Ref	Ref	Ref	Non-Ref	Ref	Ref	Ref	Ref	Ref	Ref	Ref
EHI_022500	AIG1 family protein	2899	3924	A	A/C	-	Ref	heterologous	Ref	Ref	Ref	Ref	Ref	Ref	Ref	Ref	Ref	Ref
EHI_022500	AIG1 family protein	2899	3940	A	G	Ile98Val	Ref	Non-Ref	Ref	Ref	Non-Ref	Ref	Ref	Ref	Ref	Ref	Ref	Ref
EHI_022500	AIG1 family protein	2899	4020	T	A	His124Gln	Ref	Ref	Ref	Ref	Non-Ref	Ref	Ref	Ref	Ref	Ref	Ref	Ref
EHI_022500	AIG1 family protein	2899	4021	G	T/G	Asp125Tyr	Ref	Ref	Ref	Ref	heterologous	Ref	Ref	Ref	Ref	Ref	Ref	Ref
EHI_022500	AIG1 family protein	2899	4035	T	C/T	-	Ref	Ref	Ref	Ref	heterologous	Ref	Ref	Ref	Ref	Ref	Ref	Ref
EHI_022500	AIG1 family protein	2899	4036	A	G/A	Ile130Val	Ref	heterologous	Ref	Ref	Ref	Ref	Ref	Ref	Ref	Ref	Ref	Ref
EHI_022500	AIG1 family protein	2899	4038	C	T/C	-	Ref	heterologous	Ref	Ref	Ref	Ref	Ref	Ref	Ref	Ref	Ref	Ref
EHI_022500	AIG1 family protein	2899	4056	A	G	-	Ref	Non-Ref	Ref	Ref	Ref	Ref	Ref	Ref	Ref	Ref	Ref	Ref
EHI_022500	AIG1 family protein	2899	4080	G	A	-	Ref	Ref	Ref	Ref	Non-Ref	Ref	Ref	Ref	Ref	Ref	Ref	Ref
EHI_022500	AIG1 family protein	2899	4087	A	C	Thr147Pro	Ref	Ref	Ref	Ref	Non-Ref	Ref	Ref	Ref	Ref	Ref	Ref	Ref
EHI_022500	AIG1 family protein	2899	4088	C	A	Thr147Lys	Ref	Ref	Ref	Ref	Non-Ref	Ref	Ref	Ref	Ref	Ref	Non-Ref	Ref
EHI_022500	AIG1 family protein	2899	4136	C	A	Thr163Lys	Ref	Ref	Ref	Ref	Non-Ref	Ref	Ref	Ref	Ref	Ref	Ref	Ref
EHI_022500	AIG1 family protein	2899	4151	T	T/A	Phe168Tyr	Ref	heterologous	Ref	Ref	Ref	Ref	Ref	heterologous	Ref	Ref	Ref	Ref
EHI_022500	AIG1 family protein	2899	4172	T	A	Ile175Asn	Ref	Non-Ref	Ref	Ref	Ref	Non-Ref	Non-Ref	heterologous	Non-Ref	Ref	Non-Ref	Non-Ref
EHI_022500	AIG1 family protein	2899	4176	C	T	-	Ref	Non-Ref	Ref	Ref	Non-Ref	Non-Ref	Non-Ref	heterologous	Non-Ref	Ref	Non-Ref	Non-Ref
EHI_022500	AIG1 family protein	2899	4217	A	A/G	Tyr190Cys	Ref	Ref	Ref	Ref	heterologous	Ref	Ref	Ref	Ref	Ref	Ref	Ref
EHI_022500	AIG1 family protein	2899	4313	C	G	Thr222Arg	Ref	Non-Ref	Ref	Ref	Ref	Ref	Ref	Ref	Ref	Ref	Ref	Ref
EHI_022500	AIG1 family protein	2899	4339	A	T	Thr231Ser	Ref	Non-Ref	Ref	Ref	Ref	Ref	Ref	Ref	Ref	Ref	Ref	Ref
EHI_022500	AIG1 family protein	2899	4412	G	A	Gly255Asp	Ref	Non-Ref	Ref	Ref	Ref	Ref	Ref	Ref	Ref	Ref	Ref	Ref
EHI_022500	AIG1 family protein	2899	4413	T	A	-	Ref	Non-Ref	Ref	Ref	Ref	Ref	Ref	Ref	Ref	Ref	Ref	Ref
EHI_022490	AIG family protein	2899	2011	A	C	Thr40Pro	Ref	Non-Ref	Ref	Ref	Ref	Ref	Ref	Ref	Ref	Ref	Ref	Ref
EHI_022490	AIG family protein	2899	2014	A	G	Lys41Glu	Ref	Non-Ref	Ref	Ref	Ref	Ref	Ref	Ref	Ref	Ref	Ref	Ref
EHI_022490	AIG family protein	2899	2016	A	T	Lys41Asn	Ref	Non-Ref	Ref	Ref	Ref	Ref	Ref	Ref	Ref	Ref	Ref	Ref
EHI_022490	AIG family protein	2899	2026	G	T	Asp45Tyr	Ref	Non-Ref	Ref	Ref	Ref	Ref	Ref	Ref	Ref	Ref	Ref	Ref
EHI_022490	AIG family protein	2899	2058	T	C	-	Ref	Non-Ref	Ref	Ref	Ref	Ref	Ref	Ref	Ref	Ref	Ref	Ref
EHI_022490	AIG family protein	2899	2063	G	A	Ser57Asn	Ref	Non-Ref	Ref	Ref	Ref	Ref	Ref	Ref	Ref	Ref	Ref	Ref
EHI_022490	AIG family protein	2899	2066	G	A	Gly58Asp	Ref	Non-Ref	Ref	Ref	Ref	Ref	Ref	Ref	Ref	Ref	Ref	Ref
EHI_022490	AIG family protein	2899	2071	G	A	Val60Ile	Ref	Non-Ref	Ref	Ref	Ref	Ref	Ref	Ref	Ref	Ref	Ref	Ref
EHI_022490	AIG family protein	2899	2092	T	C	Phe67Leu	Ref	Non-Ref	Ref	Ref	Ref	Ref	Ref	Ref	Ref	Ref	Ref	Ref
EHI_022490	AIG family protein	2899	2103	A	T	-	Ref	Non-Ref	Ref	Ref	Ref	Ref	Non-Ref	Non-Ref	Non-Ref	Ref	Ref	Non-Ref
EHI_022490	AIG family protein	2899	2116	A	G	Asn75Asp	Ref	Non-Ref	Ref	Ref	Ref	Ref	Ref	Ref	Ref	Ref	Ref	Ref
EHI_022490	AIG family protein	2899	2118	T	A	Asn75Lys	Ref	Non-Ref	Ref	Ref	Ref	Ref	Ref	Ref	Ref	Ref	Ref	Ref
EHI_022490	AIG family protein	2899	2119	A	G	Lys76Glu	Ref	Non-Ref	Ref	Ref	Ref	Ref	Ref	Ref	Ref	Ref	Ref	Ref
EHI_022490	AIG family protein	2899	2476	A	G	Asn195Asp	Ref	Non-Ref	Ref	Ref	Ref	Ref	Ref	Ref	Ref	Ref	Ref	Ref
EHI_022490	AIG family protein	2899	2478	T	A	Asn195Lys	Ref	Non-Ref	Ref	Ref	Ref	Ref	Ref	Ref	Ref	Ref	Ref	Ref
EHI_022490	AIG family protein	2899	2489	G	T	Arg199Ile	Ref	Non-Ref	Ref	Ref	Ref	Ref	Ref	Ref	Ref	Ref	Ref	Ref
EHI_022490	AIG family protein	2899	2513	A	T	Lys207Ile	Ref	Non-Ref	Ref	Ref	Ref	Ref	Ref	Ref	Ref	Ref	Ref	Ref
EHI_022490	AIG family protein	2899	2514	A	G	-	Ref	Non-Ref	Ref	Ref	Ref	Ref	Ref	Ref	Ref	Ref	Ref	Ref
EHI_023100	hypothetical protein	2901	70611	A	C	Lys133Thr	Non-Ref	Non-Ref	Ref	Ref	Ref	heterologous	heterologous	heterologous	heterologous	heterologous	heterologous	heterologous
EHI_023090	recQ family DNA helicase	2901	68445	T	C	-	Ref	Non-Ref	Ref	Ref	Ref	Non-Ref	Ref	Non-Ref	Non-Ref	Non-Ref	Ref	Non-Ref
EHI_023080	WD domain containing protein	2901	65086	G	A	Gly20Ser	Ref	Non-Ref	Non-Ref	Ref	Ref	heterologous	heterologous	Ref	Ref	heterologous	heterologous	Non-Ref
EHI_023080	WD domain containing protein	2901	65250	T	C	-	heterologous	Non-Ref	Ref	Ref	Ref	Non-Ref	heterologous	Non-Ref	Non-Ref	heterologous	heterologous	Non-Ref
EHI_023160	hypothetical protein	2901	83988	T	C	Met380Val	Ref	Non-Ref	Non-Ref	Ref	Ref	heterologous	heterologous	Ref	Ref	heterologous	Non-Ref	Ref
EHI_023050	protein kinase domain containing protein	2901	61035	A	G	-	Ref	Non-Ref	Ref	Ref	Ref	Ref	Ref	Ref	Ref	Ref	Ref	Ref
EHI_023050	protein kinase domain containing protein	2901	62576	G	A	Pro56Ser	Ref	Ref	Non-Ref	Ref	Ref	Non-Ref	Ref	Ref	Ref	Ref	Ref	Non-Ref
EHI_023030	hypothetical protein	2901	56706	T	C	-	Ref	Ref	Non-Ref	Ref	Ref	Non-Ref	Ref	Ref	Ref	Ref	Ref	Non-Ref
EHI_023010	protein kinase, putative	2901	53073	T	T/C	Ser102Pro	heterologous	Ref	Ref	Ref	Ref	Ref	Ref	Ref	Ref	Ref	Ref	Ref
EHI_023010	protein kinase, putative	2901	53683	T	C	-	heterologous	Non-Ref	Ref	Ref	Ref	Ref	Ref	Ref	Ref	Ref	Ref	Ref
EHI_023010	protein kinase, putative	2901	53823	C	C/T	Ser313Leu	Ref	Ref	Ref	Ref	Ref	Ref	Ref	Ref	Ref	Ref	Ref	Ref
EHI_023010	protein kinase, putative	2901	53873	G	T	Gly330Stp	Ref	Ref	Ref	Ref	Ref	heterologous	Ref	Ref	Ref	Ref	heterologous	Ref
EHI_023010	protein kinase, putative	2901	53898	A	G	Tyr338Cys	Ref	Ref	Ref	Ref	Ref	heterologous	Ref	Ref	Ref	Ref	heterologous	Ref
EHI_023010	protein kinase, putative	2901	53957	G	T	Ala358Ser	Ref	Ref	Ref	Ref	Ref	heterologous	heterologous	Ref	Ref	Ref	heterologous	Ref
EHI_023010	protein kinase, putative	2901	54038	G	A/G	Asp385Asn	heterologous	Ref	heterologous	Ref	Ref	Ref	Ref	Ref	Ref	Ref	Ref	heterologous
EHI_023010	protein kinase, putative	2901	54111	T	G	Val409Gly	Ref	Ref	Ref	Ref	Ref	Ref	Ref	Ref	Ref	Ref	Ref	Ref
EHI_023010	protein kinase, putative	2901	54113	C	A	Pro410Thr	Ref	Ref	Ref	Ref	Ref	Ref	Ref	Ref	Ref	Ref	Ref	Ref
EHI_023010	protein kinase, putative	2901	54130	T	C	-	Ref	Ref	Ref	Ref	Ref	Ref	Ref	Ref	Ref	Ref	Ref	Ref
EHI_023010	protein kinase, putative	2901	54132	G	A/G	Arg416Lys	heterologous	Ref	heterologous	Ref	Ref	Ref	Ref	Ref	Ref	Ref	Ref	Ref
EHI_023010	protein kinase, putative	2901	54203	C	T	Pro440Ser	Ref	Ref	heterologous	Ref	Ref	Ref	Ref	Ref	Ref	Ref	Ref	Ref
EHI_023010	protein kinase, putative	2901	54204	C	T	Pro440Leu	Ref	Ref	heterologous	Ref	Ref	Ref	Ref	Ref	Ref	Ref	Ref	Ref
EHI_023010	protein kinase, putative	2901	54213	G	T	Arg443Leu	Ref	Ref	Ref	Ref	Ref	heterologous	heterologous	Ref	Ref	Ref	heterologous	Ref
EHI_023010	protein kinase, putative	2901	54285	C	A	Pro467His	Non-Ref	heterologous	Non-Ref	Ref	Ref	Ref	Ref	heterologous	heterologous	heterologous	Ref	heterologous
EHI_023010	protein kinase, putative	2901	54311	C	T	His476Tyr	Ref	Ref	Ref	Ref	Ref	Ref	Ref	Ref	Ref	Ref	Ref	Ref
EHI_023010	protein kinase, putative	2901	54507	C	C/T	Pro541Leu	Ref	heterologous	Ref	Ref	Ref	Ref	Ref	Ref	Ref	Ref	Ref	Ref
EHI_023010	protein kinase, putative	2901	54611	C	C/T	-	Ref	heterologous	Ref	Ref	Ref	Ref	Ref	Ref	Ref	Ref	Ref	Ref
EHI_023010	protein kinase, putative	2901	54988	C	C/T	-	Ref	Ref	heterologous	Ref	Ref	Ref	Ref	Ref	Ref	Ref	Ref	Ref
EHI_022990	hypothetical protein	2901	47225	C	T	Cys299Tyr	Ref	Ref	Non-Ref	Ref	Ref	Non-Ref	Ref	Ref	Ref	Ref	Ref	Non-Ref
EHI_022920	hypothetical protein	2901	32549	A	C	Asn166Lys	Ref	Ref	Non-Ref	Ref	Ref	Ref	Ref	Ref	Ref	Ref	Ref	Non-Ref
EHI_022860	RhoGAP domain containing protein	2901	26965	G	A	-	Ref	Non-Ref	Ref	Ref	Ref	Non-Ref	heterologous	Non-Ref	Non-Ref	heterologous	heterologous	heterologous
EHI_023130	hypothetical protein, conserved	2901	76254	T	C	Leu126Ser	Ref	Ref	Ref	Ref	Ref	Ref	Ref	Ref	Ref	Ref	Ref	Ref
EHI_023150	hypothetical protein	2901	82130	C	G/C	Thr529Arg	Ref	heterologous	heterologous	Ref	Ref	heterologous	heterologous	heterologous	heterologous	heterologous	Ref	heterologous
EHI_023190	exonuclease, putative	2901	89061	C	C/T	Leu345Phe	Ref	heterologous	heterologous	Ref	Ref	Ref	heterologous	Non-Ref	Non-Ref	Non-Ref	Non-Ref	heterologous
EHI_023210	GTP-binding protein, putative	2901	92337	T	C	-	Non-Ref	heterologous	Non-Ref	Ref	Ref	Ref	Ref	Ref	Ref	heterologous	Ref	Ref
EHI_023210	GTP-binding protein, putative	2901	92370	G	A	-	Non-Ref	heterologous	Non-Ref	Ref	Ref	Ref	Ref	Ref	Ref	Ref	heterologous	heterologous
EHI_023240	dihydrouridine synthase (Dus) family protein	2901	96033	T	G/T	Leu211Val	heterologous	heterologous	Ref	Ref	Ref	Ref	Ref	Ref	Ref	Ref	Ref	Ref
EHI_023320	hypothetical protein, conserved	2901	111852	A	G	-	Non-Ref	Ref	Ref	Ref	Ref	Non-Ref	Ref	Non-Ref	Non-Ref	Ref	Ref	Ref
EHI_023320	hypothetical protein, conserved	2901	112303	G	A	Ala349Val	Ref	Non-Ref	Ref	Ref	Ref	Ref	Ref	Ref	Ref	Ref	Ref	Ref
EHI_023340	leucine-rich repeat containing protein	2901	117244	A	C	Lys103Thr	Ref	Ref	Ref	Ref	Ref	Ref	Ref	Ref	Ref	Ref	Ref	Ref
EHI_023360	alpha-amylase family protein	2901	120633	G	C	Pro380Arg	Ref	Ref	Ref	Ref	Ref	Ref	Ref	Ref	Ref	Ref	Ref	Ref
EHI_023360	alpha-amylase family protein	2901	120879	A	T	Met298Lys	Ref	Non-Ref	Ref	Ref	Ref	Ref	Ref	Ref	Ref	Ref	Ref	Ref
EHI_023360	alpha-amylase family protein	2901	120880	T	C	Met298Val	Ref	Non-Ref	Ref	Ref	Ref	Ref	Ref	Ref	Ref	Ref	Ref	Ref
EHI_023370	hypothetical protein	2901	123980	G	A	-	Ref	Non-Ref	Ref	Ref	Ref	Ref	Ref	Ref	Ref	Non-Ref	Ref	Ref
EHI_023370	hypothetical protein	2901	124028	G	A	-	Ref	Non-Ref	Ref	Ref	Ref	Ref	Ref	Ref	Ref	Non-Ref	Ref	Ref
EHI_023370	hypothetical protein	2901	124422	A	G	Ile172Thr	Ref	Non-Ref	Ref	Ref	Ref	Ref	Ref	Ref	Ref	Non-Ref	Ref	Ref
EHI_023410	hypothetical protein, conserved	2901	132747	A	A/G	-	Ref	heterologous	Ref	Ref	Ref	Ref	Ref	Ref	Ref	Ref	Ref	Ref
EHI_023410	hypothetical protein, conserved	2901	132753	A	G	-	Ref	Non-Ref	Ref	Ref	Ref	Ref	Ref	Ref	Ref	Ref	Ref	Ref
EHI_023410	hypothetical protein, conserved	2901	133146	G	G/A	-	Ref	Ref	heterologous	Ref	Ref	heterologous	heterologous	Ref	Ref	Ref	heterologous	heterologous
EHI_023410	hypothetical protein, conserved	2901	133922	A	G	Ile4Thr	Non-Ref	Ref	Ref	Ref	Ref	Ref	Ref	Ref	Ref	Ref	Ref	Ref
EHI_023410	hypothetical protein, conserved	2901	133925	C	A	Gly3Val	Non-Ref	Ref	Ref	Ref	Ref	Ref	Ref	Ref	Ref	Ref	Ref	Ref
EHI_023430	glycosyl hydrolase, family 31 protein	2901	141878	G	A	Ser75Asn	Ref	Non-Ref	Ref	Ref	Ref	Ref	Ref	Ref	Ref	Non-Ref	Non-Ref	Ref
EHI_023430	glycosyl hydrolase, family 31 protein	2901	142033	G	C	Glu127Gln	Ref	Non-Ref	Ref	Ref	Ref	Ref	Ref	Ref	Ref	Non-Ref	Non-Ref	Ref
EHI_023430	glycosyl hydrolase, family 31 protein	2901	142127	A	G	Gln158Arg	Ref	Non-Ref	Ref	Ref	Ref	Ref	Ref	Ref	Ref	Non-Ref	Non-Ref	Ref
EHI_023430	glycosyl hydrolase, family 31 protein	2901	142179	A	C	-	Ref	Non-Ref	Ref	Ref	Ref	Ref	Ref	Ref	Ref	Non-Ref	Non-Ref	Ref
EHI_023430	glycosyl hydrolase, family 31 protein	2901	142221	A	T	-	Ref	Non-Ref	Ref	Ref	Ref	Ref	Ref	Ref	Ref	Non-Ref	Non-Ref	Ref
EHI_023430	glycosyl hydrolase, family 31 protein	2901	143811	G	A	-	Ref	Non-Ref	Ref	Ref	Ref	Ref	Ref	Ref	Ref	Non-Ref	Non-Ref	Ref
EHI_023460	hypothetical protein	2901	151340	C	G	-	Non-Ref	Non-Ref	Ref	Ref	Ref	Ref	Ref	Ref	Ref	Non-Ref	Non-Ref	Ref
EHI_023490	hypothetical protein, conserved	2901	159707	C	T	Cys34Tyr	Non-Ref	Ref	Ref	Ref	Ref	Ref	Ref	Ref	Ref	Ref	Non-Ref	Ref
EHI_023120	protein kinase domain containing protein	2901	73359	T	C/T	Ser71Pro	Ref	heterologous	Ref	Ref	Ref	heterologous	heterologous	Non-Ref	Non-Ref	Non-Ref	heterologous	heterologous
EHI_023120	protein kinase domain containing protein	2901	73786	A	G	-	Ref	heterologous	Ref	Ref	Non-Ref	heterologous	heterologous	Non-Ref	Non-Ref	Non-Ref	heterologous	heterologous
EHI_023120	protein kinase domain containing protein	2901	73822	G	A	-	Ref	Ref	Ref	Ref	Ref	Ref	Ref	Ref	heterologous	Ref	Ref	Ref
EHI_023120	protein kinase domain containing protein	2901	74108	T	G	Ser302Ala	Non-Ref	Ref	Ref	Ref	Ref	heterologous	heterologous	Non-Ref	Non-Ref	Non-Ref	heterologous	heterologous
EHI_022610	endonuclease/exonuclease/phosphatase family protein	2901	5170	C	A	Ala26Ser	Ref	Ref	Ref	Ref	Ref	Ref	Ref	Ref	Ref	Ref	Ref	Ref
EHI_022600	NADPH-dependent FMN reductase domain containing protein	2901	1679	G	A	-	Ref	Ref	Ref	Ref	Non-Ref	Ref	Ref	Ref	Ref	Ref	Ref	Ref
EHI_022600	NADPH-dependent FMN reductase domain containing protein	2901	1775	G	A	-	Ref	Ref	Ref	Ref	Non-Ref	Ref	Ref	Ref	Ref	Ref	Ref	Ref
EHI_022600	NADPH-dependent FMN reductase domain containing protein	2901	1793	T	C	-	Ref	Ref	Ref	Ref	Non-Ref	Ref	Ref	Ref	Ref	Ref	Ref	Ref
EHI_022840	hypothetical protein	2901	24786	G	A	-	Ref	Non-Ref	Ref	Ref	Ref	Ref	Ref	Ref	Ref	Ref	Ref	Ref
EHI_023170	hypothetical protein	2901	86051	T	C	-	Ref	Non-Ref	Ref	Ref	Ref	Ref	Ref	Non-Ref	Non-Ref	heterologous	Ref	Ref
EHI_023630	hypothetical protein	2902	19470	A	T	-	Ref	Non-Ref	Ref	Ref	Ref	Ref	Ref	Ref	Ref	Ref	Ref	Ref
EHI_023870	WD domain containing protein	2902	28712	G	A	Met499Ile	Ref	Ref	Ref	Ref	Ref	Ref	Ref	Ref	Ref	Ref	Ref	Ref
EHI_023870	WD domain containing protein	2902	28720	T	G	Ile502Ser	Ref	Ref	Ref	Ref	Ref	Ref	Ref	Ref	Ref	Ref	Ref	Ref
EHI_023870	WD domain containing protein	2902	28727	T	G	Asn504Lys	Ref	Ref	Ref	Ref	Ref	Ref	Ref	Ref	Ref	Ref	Ref	Ref
EHI_023870	WD domain containing protein	2902	28728	G	T	Glu505Stp	Ref	Ref	Ref	Ref	Ref	Ref	Ref	Ref	Ref	Ref	Ref	Ref
EHI_023870	WD domain containing protein	2902	28734	A	G	Met507Val	Ref	Ref	Ref	Ref	Ref	Ref	Ref	Ref	Ref	Ref	Ref	Ref
EHI_023870	WD domain containing protein	2902	28738	A	G	Asn508Ser	Ref	Ref	Ref	Ref	Ref	Ref	Ref	Ref	Ref	Ref	Ref	Ref
EHI_023890	nuclear movement protein, putative	2902	30792	A	G	Phe54Leu	Ref	Ref	Non-Ref	Ref	Ref	Non-Ref	heterologous	Non-Ref	Non-Ref	Non-Ref	Non-Ref	Non-Ref
EHI_024220	hypothetical protein	2907	942	G	A	-	Ref	Ref	Ref	Ref	Non-Ref	Ref	Ref	Ref	Ref	Ref	Ref	Ref
EHI_024220	hypothetical protein	2907	1479	A	T	-	Ref	Non-Ref	Ref	Ref	Non-Ref	Ref	Ref	Ref	Ref	Ref	Ref	Ref
EHI_024230	cysteine synthase A, putative	2907	2460	C	A	Ala84Ser	Ref	Non-Ref	Ref	Ref	Ref	Ref	Ref	Ref	Ref	Ref	Ref	Ref
EHI_024590	Sec7 domain protein	2907	57640	C	A	Pro1232Gln	Ref	Non-Ref	Ref	Ref	Ref	Ref	Ref	Ref	Ref	Ref	Ref	Ref
EHI_024610	hypothetical protein, conserved	2907	63442	A	A/G	Phe50Leu	Ref	Ref	Ref	Ref	Ref	Ref	Ref	Ref	Ref	Ref	Ref	Ref
EHI_024640	leucine-rich repeat containing protein	2907	67111	T	G	Lys62Asn	Non-Ref	Ref	Ref	Ref	Ref	Ref	Non-Ref	Ref	Ref	Non-Ref	Non-Ref	Non-Ref
EHI_024650	formin homology 2 family protein	2907	68547	A	C	-	Ref	Ref	Non-Ref	Ref	Ref	Ref	Non-Ref	Ref	Ref	Ref	Non-Ref	Non-Ref
EHI_024650	formin homology 2 family protein	2907	68975	T	C	-	Ref	Ref	Non-Ref	Ref	Ref	Ref	Ref	Ref	Ref	Ref	Ref	Ref
EHI_024650	formin homology 2 family protein	2907	70122	T	C	Tyr813His	Ref	Non-Ref	Ref	Ref	Ref	Non-Ref	Ref	Ref	Ref	Ref	Ref	Ref
EHI_024240	aldehyde-alcohol dehydrogenase 2, putative	2907	5569	A	G	Val57Ala	Ref	Ref	heterologous	Ref	Non-Ref	Ref	Ref	Ref	Ref	Ref	Ref	Ref
EHI_025090	long-chain-fatty-acid--CoA ligase, putative	2912	2404	A	A/G	Phe513Leu	Ref	Ref	Ref	Ref	Ref	Ref	Ref	Ref	Ref	Ref	Ref	Ref
EHI_025090	long-chain-fatty-acid--CoA ligase, putative	2912	3764	A	G	-	Ref	Ref	Ref	Ref	Ref	Ref	Ref	Ref	Ref	Ref	Ref	Ref
EHI_025090	long-chain-fatty-acid--CoA ligase, putative	2912	3772	G	T	-	Ref	Ref	Ref	Ref	Ref	Ref	Ref	Ref	Ref	Ref	Ref	Ref
EHI_025090	long-chain-fatty-acid--CoA ligase, putative	2912	3776	A	T	-	Ref	Ref	Ref	Ref	Ref	Ref	Ref	Ref	Ref	Ref	Ref	Ref
EHI_025250	cation transporter, putative	2914	10330	A	T	-	Ref	Non-Ref	Ref	Ref	Ref	Non-Ref	Non-Ref	Non-Ref	Non-Ref	Ref	Non-Ref	Non-Ref
EHI_025260	hypothetical protein	2914	10924	C	G	Gly342Ala	Ref	Non-Ref	Ref	Ref	Ref	Ref	Ref	Ref	Ref	Ref	Ref	Ref
EHI_025280	tyrosine kinase, putative	2914	13211	G	T	Asp61Tyr	Ref	Non-Ref	Ref	Ref	Ref	Ref	Ref	Ref	Ref	Ref	Ref	Ref
EHI_025310	hypothetical protein, conserved	2914	19961	A	A/G	Ile321Met	Ref	heterologous	Ref	Ref	Ref	Ref	Ref	Ref	Ref	Ref	Ref	Ref
EHI_025310	hypothetical protein, conserved	2914	20462	T	A	Asp488Glu	Non-Ref	Non-Ref	Non-Ref	Ref	Ref	Non-Ref	Non-Ref	Non-Ref	Non-Ref	Non-Ref	Ref	Non-Ref
EHI_025330	hypothetical protein	2914	22684	G	T	Pro246His	Ref	Non-Ref	Ref	Ref	Ref	Ref	Ref	Ref	Ref	Ref	Ref	Ref
EHI_025370	hypothetical protein, conserved	2914	26772	T	G	-	Ref	Non-Ref	Ref	Ref	Non-Ref	Ref	Ref	Ref	Ref	Ref	Ref	Ref
EHI_025370	hypothetical protein, conserved	2914	28660	G	T	Gly648Cys	Ref	Ref	Ref	Ref	Non-Ref	Ref	Ref	Ref	Ref	Ref	Non-Ref	Ref
EHI_025470	hypothetical protein	2914	43453	A	G	-	Non-Ref	Ref	Ref	Ref	Ref	Ref	Ref	Ref	Ref	Non-Ref	Ref	Ref
EHI_025480	hypothetical protein	2914	44108	C	T	Ser22Leu	Ref	Ref	Non-Ref	Ref	Ref	Ref	Ref	Ref	Ref	Ref	Ref	Ref
EHI_025700	serine-threonine-isoleucine rich protein, putative	2918	2828	A	C	Asn1678Lys	Non-Ref	Non-Ref	Ref	Ref	Ref	Ref	Ref	Non-Ref	Non-Ref	Ref	Ref	Ref
EHI_025700	serine-threonine-isoleucine rich protein, putative	2918	2831	G	A	-	Ref	Non-Ref	Ref	Ref	Ref	Ref	Ref	Ref	Ref	Ref	Ref	Ref
EHI_025700	serine-threonine-isoleucine rich protein, putative	2918	2845	T	C	Asn1673Asp	Ref	Non-Ref	Ref	Ref	Ref	Ref	Ref	Ref	Ref	Ref	Ref	Ref
EHI_025700	serine-threonine-isoleucine rich protein, putative	2918	2937	T	T/C	Asp1642Gly	Ref	heterologous	Ref	Ref	Ref	Ref	Ref	Ref	Ref	Ref	Ref	Ref
EHI_025700	serine-threonine-isoleucine rich protein, putative	2918	3108	T	C/T	Asn1585Ser	Ref	heterologous	Ref	Ref	Ref	Ref	Ref	Ref	Ref	Ref	Ref	Ref
EHI_025700	serine-threonine-isoleucine rich protein, putative	2918	3111	G	A/G	Ser1584Leu	Ref	heterologous	Ref	Ref	Ref	Ref	Ref	Ref	Ref	Ref	Ref	Ref
EHI_025700	serine-threonine-isoleucine rich protein, putative	2918	3112	A	C/A	Ser1584Ala	Ref	heterologous	Ref	Ref	Ref	Ref	Ref	Ref	Ref	Ref	Ref	Ref
EHI_025700	serine-threonine-isoleucine rich protein, putative	2918	3157	T	C/T	Ile1569Val	Ref	heterologous	Ref	Ref	Ref	Ref	Ref	Ref	Ref	Ref	Ref	Ref
EHI_025700	serine-threonine-isoleucine rich protein, putative	2918	3418	C	T/C	Gly1482Ser	Ref	heterologous	heterologous	Ref	Ref	Ref	Ref	Ref	Ref	Ref	Ref	Ref
EHI_025700	serine-threonine-isoleucine rich protein, putative	2918	3420	C	C/T	Ser1481Asn	Ref	heterologous	heterologous	Ref	Ref	Ref	Ref	Ref	Ref	Ref	Ref	Ref
EHI_025700	serine-threonine-isoleucine rich protein, putative	2918	3523	T	T/C	Thr1447Ala	Ref	Ref	heterologous	Ref	Ref	Ref	Ref	Ref	Ref	Ref	Ref	Ref
EHI_025700	serine-threonine-isoleucine rich protein, putative	2918	4662	T	C	Asn1067Ser	Ref	Ref	Non-Ref	Ref	Ref	Ref	Ref	Ref	Ref	Ref	Ref	Ref
EHI_025700	serine-threonine-isoleucine rich protein, putative	2918	4664	C	T	-	Ref	Ref	Non-Ref	Ref	Ref	Ref	Ref	Ref	Ref	Ref	Ref	Ref
EHI_025700	serine-threonine-isoleucine rich protein, putative	2918	4673	A	G	-	Ref	Ref	Non-Ref	Ref	Ref	Ref	Ref	Ref	Ref	Ref	Ref	Ref
EHI_025700	serine-threonine-isoleucine rich protein, putative	2918	5146	T	A/T	Thr906Ser	heterologous	Ref	heterologous	Ref	Ref	Ref	Ref	Ref	Ref	Ref	Ref	Ref
EHI_025700	serine-threonine-isoleucine rich protein, putative	2918	5210	T	A/T	Lys884Asn	heterologous	Ref	Ref	Ref	Ref	Non-Ref	Non-Ref	Ref	Ref	Non-Ref	Non-Ref	Non-Ref
EHI_025700	serine-threonine-isoleucine rich protein, putative	2918	5332	C	C/T	Val844Ile	heterologous	Ref	Ref	Ref	Ref	Ref	heterologous	Ref	Ref	Ref	Ref	Ref
EHI_025700	serine-threonine-isoleucine rich protein, putative	2918	5778	G	T	Pro695Gln	Ref	Non-Ref	heterologous	Ref	Ref	heterologous	Ref	Ref	Ref	heterologous	Non-Ref	Ref
EHI_025700	serine-threonine-isoleucine rich protein, putative	2918	5968	G	C	Gln632Glu	heterologous	Ref	Non-Ref	Ref	Ref	Ref	Ref	Ref	Ref	Ref	Ref	Ref
EHI_025700	serine-threonine-isoleucine rich protein, putative	2918	6163	A	T	Ser567Thr	heterologous	Non-Ref	heterologous	Ref	Ref	Ref	Ref	Ref	Ref	Ref	Ref	Ref
EHI_025700	serine-threonine-isoleucine rich protein, putative	2918	6192	C	T	Arg557His	heterologous	Non-Ref	Ref	Ref	Ref	Ref	Ref	Ref	Ref	Ref	Ref	Ref
EHI_025700	serine-threonine-isoleucine rich protein, putative	2918	6198	T	G	Asn555Thr	heterologous	Non-Ref	Ref	Ref	Ref	Ref	Ref	Ref	Ref	Ref	Ref	Ref
EHI_025700	serine-threonine-isoleucine rich protein, putative	2918	6200	G	A	-	heterologous	Non-Ref	Ref	Ref	Ref	Ref	Ref	Ref	Ref	Ref	Ref	Ref
EHI_025700	serine-threonine-isoleucine rich protein, putative	2918	6215	T	A	-	heterologous	Non-Ref	Ref	Ref	Ref	Ref	Ref	Ref	Ref	Ref	Ref	Ref
EHI_025700	serine-threonine-isoleucine rich protein, putative	2918	6216	G	C	Pro549Arg	Non-Ref	Non-Ref	Ref	Ref	Ref	Ref	Ref	Ref	Ref	Ref	Ref	Ref
EHI_025700	serine-threonine-isoleucine rich protein, putative	2918	6217	G	T	Pro549Thr	Non-Ref	Non-Ref	Ref	Ref	Ref	Ref	Ref	Ref	Ref	Ref	Ref	Ref
EHI_025700	serine-threonine-isoleucine rich protein, putative	2918	6226	C	A	Asp546Tyr	heterologous	Non-Ref	Ref	Ref	Ref	Ref	Ref	Ref	Ref	Ref	Ref	Ref
EHI_025700	serine-threonine-isoleucine rich protein, putative	2918	6227	A	G	-	heterologous	Non-Ref	Ref	Ref	Ref	Ref	Ref	Ref	Ref	Ref	Ref	Ref
EHI_025700	serine-threonine-isoleucine rich protein, putative	2918	6234	T	C	Asn543Ser	Ref	Non-Ref	Ref	Ref	Ref	Ref	Ref	Ref	Ref	Ref	Ref	Ref
EHI_025700	serine-threonine-isoleucine rich protein, putative	2918	6269	C	T	-	Non-Ref	Non-Ref	Ref	Ref	Ref	Ref	Ref	Ref	Ref	Ref	Ref	Ref
EHI_025700	serine-threonine-isoleucine rich protein, putative	2918	6412	T	C	Lys484Glu	heterologous	Non-Ref	Ref	Ref	Ref	Ref	Ref	Ref	Ref	heterologous	Ref	heterologous
EHI_025700	serine-threonine-isoleucine rich protein, putative	2918	6417	C	A	Gly482Val	heterologous	Non-Ref	Ref	Ref	Ref	Ref	Ref	Ref	Ref	Ref	Ref	Ref
EHI_025700	serine-threonine-isoleucine rich protein, putative	2918	6433	C	T	Asp477Asn	heterologous	Non-Ref	Ref	Ref	Ref	Ref	Ref	Ref	Ref	Ref	Ref	Ref
EHI_025700	serine-threonine-isoleucine rich protein, putative	2918	6466	C	T	Asp466Asn	heterologous	Non-Ref	Ref	Ref	Ref	Ref	Ref	Ref	Ref	Ref	Ref	Ref
EHI_025700	serine-threonine-isoleucine rich protein, putative	2918	6468	G	A	Pro465Leu	heterologous	Non-Ref	Ref	Ref	Ref	Ref	Ref	Ref	Ref	Ref	Ref	Ref
EHI_025700	serine-threonine-isoleucine rich protein, putative	2918	6505	C	T	Val453Ile	Ref	Non-Ref	Ref	Ref	Ref	Ref	Ref	Ref	Ref	Ref	Ref	Ref
EHI_025700	serine-threonine-isoleucine rich protein, putative	2918	6506	T	G	-	Ref	Non-Ref	Ref	Ref	Ref	Ref	Ref	Ref	Ref	Ref	Ref	Ref
EHI_025700	serine-threonine-isoleucine rich protein, putative	2918	6509	T	G	-	Ref	Non-Ref	Ref	Ref	Ref	Ref	Ref	Ref	Ref	Ref	Ref	Ref
EHI_025700	serine-threonine-isoleucine rich protein, putative	2918	7381	T	C/T	Ser161Gly	Ref	heterologous	Ref	Ref	Ref	Ref	Ref	Ref	Ref	Ref	Ref	Ref
EHI_025700	serine-threonine-isoleucine rich protein, putative	2918	7388	A	G	-	Non-Ref	Ref	Ref	Ref	Ref	Ref	Ref	Ref	Ref	Ref	Ref	Ref
EHI_025700	serine-threonine-isoleucine rich protein, putative	2918	7408	T	C	Lys152Glu	Ref	Non-Ref	Ref	Ref	Ref	Ref	Ref	Ref	Ref	Ref	Ref	Ref
EHI_025700	serine-threonine-isoleucine rich protein, putative	2918	7416	T	A/T	Asp149Val	Ref	heterologous	Ref	Ref	Ref	Ref	Ref	Ref	Ref	Ref	Ref	Ref
EHI_025700	serine-threonine-isoleucine rich protein, putative	2918	7427	A	G	-	Non-Ref	Non-Ref	Ref	Ref	Ref	Ref	Ref	Ref	Ref	Ref	Ref	Ref
EHI_025700	serine-threonine-isoleucine rich protein, putative	2918	7439	C	T	-	Non-Ref	heterologous	Ref	Ref	Ref	Ref	Ref	Ref	Ref	Ref	Ref	Ref
EHI_025700	serine-threonine-isoleucine rich protein, putative	2918	7451	G	G/A	-	Ref	heterologous	heterologous	Ref	Ref	Ref	Ref	Ref	Ref	Ref	Ref	Ref
EHI_025700	serine-threonine-isoleucine rich protein, putative	2918	7458	G	G/A	Thr135Ile	Ref	heterologous	Ref	Ref	Ref	Ref	Ref	Ref	Ref	Ref	Ref	Ref
EHI_025700	serine-threonine-isoleucine rich protein, putative	2918	7483	A	T	Ser127Thr	Non-Ref	Non-Ref	Ref	Ref	Ref	Ref	Ref	Ref	Ref	Ref	Ref	Ref
EHI_025700	serine-threonine-isoleucine rich protein, putative	2918	7484	T	C	-	Non-Ref	Non-Ref	Ref	Ref	Ref	Ref	Ref	Ref	Ref	Ref	Ref	Ref
EHI_025700	serine-threonine-isoleucine rich protein, putative	2918	7505	C	C/T	-	Ref	heterologous	Ref	Ref	Ref	Ref	Ref	Ref	Ref	Ref	Ref	Ref
EHI_025700	serine-threonine-isoleucine rich protein, putative	2918	7511	G	G/A	-	Ref	heterologous	heterologous	Ref	Ref	Ref	Ref	Ref	Ref	Ref	Ref	Ref
EHI_025700	serine-threonine-isoleucine rich protein, putative	2918	7517	A	A/T	Asp115Glu	Ref	heterologous	heterologous	Ref	Ref	Ref	Ref	Ref	Ref	Ref	Ref	Ref
EHI_025700	serine-threonine-isoleucine rich protein, putative	2918	7554	T	C/T	Asn103Ser	Ref	heterologous	Ref	Ref	Ref	Ref	Ref	Ref	Ref	Ref	Ref	Ref
EHI_025700	serine-threonine-isoleucine rich protein, putative	2918	7615	C	C/T	Val83Ile	Ref	Ref	heterologous	Ref	Ref	Ref	Ref	Ref	Ref	Ref	Ref	Ref
EHI_025860	hypothetical protein	2919	13141	T	C	-	Non-Ref	Ref	Ref	Ref	Ref	Ref	Ref	Ref	Ref	Ref	Ref	Ref
EHI_025850	hypothetical protein	2919	10704	T	G	Glu355Asp	Ref	Non-Ref	Ref	Ref	Ref	Ref	Ref	Ref	Ref	Ref	Ref	Ref
EHI_025850	hypothetical protein	2919	10707	A	T	Asp354Glu	Ref	Non-Ref	Ref	Ref	Ref	Ref	Ref	Ref	Ref	Ref	Ref	Ref
EHI_025850	hypothetical protein	2919	10725	T	A	Glu348Asp	Ref	Non-Ref	Ref	Ref	Ref	Ref	Ref	Ref	Ref	Ref	Ref	Ref
EHI_025850	hypothetical protein	2919	10735	A	T	Leu345Stp	Ref	Ref	Ref	Ref	Non-Ref	Ref	Ref	Ref	Ref	Ref	Ref	Ref
EHI_025850	hypothetical protein	2919	10736	A	C	Leu345Val	Ref	Ref	Ref	Ref	Non-Ref	Ref	Non-Ref	heterologous	Ref	Ref	Other	Other
EHI_025850	hypothetical protein	2919	10737	T	A	Glu344Asp	Ref	Ref	Ref	Ref	Non-Ref	Ref	Ref	Ref	Ref	Ref	Ref	Ref
EHI_025850	hypothetical protein	2919	10754	A	C	Tyr339Asp	Ref	Non-Ref	heterologous	Ref	Non-Ref	Ref	Ref	Ref	Ref	Ref	Ref	Ref
EHI_025850	hypothetical protein	2919	10758	G	A	-	Ref	Non-Ref	Ref	Ref	Non-Ref	Ref	Ref	Ref	Ref	Ref	Ref	Ref
EHI_025850	hypothetical protein	2919	10761	G	A	-	Ref	Non-Ref	Non-Ref	Ref	Non-Ref	Ref	Ref	Ref	Ref	Ref	Ref	Ref
EHI_025850	hypothetical protein	2919	10824	T	G/T	Glu315Asp	Ref	Ref	Ref	Ref	Ref	Ref	Ref	Ref	Ref	Ref	Ref	Ref
EHI_025850	hypothetical protein	2919	10839	T	A	Glu310Asp	Ref	Ref	Ref	Ref	Non-Ref	heterologous	Ref	Non-Ref	Ref	Non-Ref	heterologous	Ref
EHI_025850	hypothetical protein	2919	11001	A	A/T	Asp256Glu	Ref	Ref	heterologous	Ref	Ref	Ref	Ref	Ref	Ref	Ref	Ref	Ref
EHI_025850	hypothetical protein	2919	11013	T	T/A	Glu252Asp	Ref	Ref	heterologous	Ref	Ref	Non-Ref	Ref	Ref	Ref	Ref	Ref	Ref
EHI_025850	hypothetical protein	2919	11016	T	A/T	Glu251Asp	Ref	Ref	heterologous	Ref	Ref	Ref	Non-Ref	heterologous	heterologous	heterologous	heterologous	Non-Ref
EHI_025850	hypothetical protein	2919	11058	T	T/A	Glu237Asp	Ref	Ref	heterologous	Ref	Ref	Ref	heterologous	Ref	Ref	Ref	Ref	Ref
EHI_025850	hypothetical protein	2919	11067	T	A/T	Glu234Asp	Ref	Ref	heterologous	Ref	Ref	Non-Ref	heterologous	heterologous	Ref	Ref	Non-Ref	heterologous
EHI_025850	hypothetical protein	2919	11070	T	A	Glu233Asp	Ref	Ref	Non-Ref	Ref	Ref	Ref	Ref	Ref	Ref	Ref	Ref	Ref
EHI_025850	hypothetical protein	2919	11295	T	A	Glu158Asp	Ref	Ref	Ref	Ref	Ref	Ref	Ref	heterologous	Ref	Ref	Ref	Ref
EHI_025850	hypothetical protein	2919	11298	T	A	Glu157Asp	Ref	Ref	Ref	Ref	Ref	Ref	Ref	Ref	Ref	Ref	Ref	Ref
EHI_025850	hypothetical protein	2919	11301	T	A	Glu156Asp	Ref	Ref	Ref	Ref	Ref	Ref	Ref	Ref	Ref	Ref	Ref	Ref
EHI_025850	hypothetical protein	2919	11304	A	T	Asp155Glu	Ref	Ref	Ref	Ref	Ref	Ref	Ref	Ref	Ref	Ref	Ref	Ref
EHI_025850	hypothetical protein	2919	11307	A	T	Asp154Glu	Ref	Ref	Ref	Ref	Ref	Ref	Ref	Ref	Ref	Ref	Ref	Ref
EHI_025850	hypothetical protein	2919	11316	T	A	Glu151Asp	Ref	Ref	Ref	Ref	Ref	Ref	Ref	Ref	Ref	Ref	Ref	Ref
EHI_025850	hypothetical protein	2919	11319	T	A	Glu150Asp	Ref	Ref	Ref	Ref	Ref	Ref	Ref	Ref	Ref	Ref	Ref	Ref
EHI_025850	hypothetical protein	2919	11325	A	T	Asp148Glu	Ref	Ref	Ref	Ref	Ref	Ref	Ref	Ref	Ref	Ref	Ref	Ref
EHI_025850	hypothetical protein	2919	11328	A	T	Asp147Glu	Ref	Ref	Ref	Ref	Ref	Ref	Ref	Ref	Ref	Ref	Ref	Ref
EHI_025850	hypothetical protein	2919	11331	A	T	Asp146Glu	Ref	Ref	Ref	Ref	Ref	Ref	Ref	Ref	Ref	Non-Ref	Ref	Ref
EHI_025850	hypothetical protein	2919	11475	T	T/A	Glu98Asp	Ref	Ref	heterologous	Ref	Ref	Ref	heterologous	heterologous	heterologous	Ref	heterologous	heterologous
EHI_025850	hypothetical protein	2919	11490	A	A/T	Asp93Glu	Ref	Ref	heterologous	Ref	Ref	Ref	Ref	Ref	Ref	Ref	Ref	Ref
EHI_025850	hypothetical protein	2919	11499	T	A/T	Glu90Asp	Ref	Ref	heterologous	Ref	Ref	Ref	Ref	Ref	Ref	Ref	Ref	Ref
EHI_025850	hypothetical protein	2919	11514	T	A/T	Glu85Asp	Ref	Ref	heterologous	Ref	Ref	Ref	Ref	Ref	Ref	Ref	Ref	Ref
EHI_025850	hypothetical protein	2919	11547	T	A/T	Glu74Asp	Ref	Ref	heterologous	Ref	Ref	Ref	heterologous	Ref	Ref	Ref	Ref	heterologous
EHI_026000	AIG1 family protein, putative	2920	6032	C	C/A	Lys157Asn	Ref	Ref	heterologous	Ref	Ref	Ref	Ref	Ref	Ref	Ref	Ref	Ref
EHI_026000	AIG1 family protein, putative	2920	6035	T	T/A	-	Ref	Ref	heterologous	Ref	Ref	Ref	Ref	Ref	Ref	Ref	Ref	Ref
EHI_026000	AIG1 family protein, putative	2920	6157	G	G/A	Gln116Stp	Ref	Ref	heterologous	Ref	Ref	Ref	Ref	Ref	Ref	Ref	Ref	Ref
EHI_026480	(2r)-phospho-3-sulfolactate synthase, putative	2921	41155	A	G	Leu57Ser	Ref	Non-Ref	Non-Ref	Ref	Ref	Non-Ref	Non-Ref	Non-Ref	Non-Ref	Non-Ref	Non-Ref	Non-Ref
EHI_026440	RNA recognition motif domain containing protein	2921	32718	A	G	-	Ref	Ref	Ref	Ref	Non-Ref	Ref	Ref	Ref	Ref	Ref	Ref	Ref
EHI_026440	RNA recognition motif domain containing protein	2921	33091	A	C	Asn141His	Ref	Ref	Ref	Non-Ref	Ref	Ref	Ref	Ref	Ref	Ref	Ref	Ref
EHI_026360	phosphoserine aminotransferase, putative	2921	18678	C	C/T	Arg43Stp	heterologous	Ref	Ref	Ref	Ref	Ref	Ref	Ref	Ref	Ref	Ref	Ref
EHI_026350	Rho guanine nucleotide exchange factor, putative	2921	17605	A	G	Asn377Ser	Ref	Ref	Non-Ref	Ref	Ref	Non-Ref	Non-Ref	Ref	Ref	Ref	Non-Ref	Non-Ref
EHI_026330	pumilio family RNA-binding protein	2921	14955	A	G	-	Ref	Non-Ref	Ref	Ref	Ref	Ref	Ref	Ref	Ref	Ref	Ref	Ref
EHI_026310	hypothetical protein	2921	12612	G	A	-	Non-Ref	Ref	Ref	Ref	Ref	Ref	Ref	Ref	Ref	Ref	Ref	Ref
EHI_026310	hypothetical protein	2921	12625	G	C	Thr54Arg	Ref	Non-Ref	Ref	Ref	Ref	Ref	Ref	Ref	Ref	Ref	Ref	Ref
EHI_026310	hypothetical protein	2921	12626	T	C	Thr54Ala	Ref	Non-Ref	Ref	Ref	Ref	Ref	Ref	Ref	Ref	Ref	Ref	Ref
EHI_026310	hypothetical protein	2921	12642	A	G	-	Ref	Non-Ref	Ref	Ref	Ref	Ref	Ref	Ref	Ref	Ref	Ref	Ref
EHI_026310	hypothetical protein	2921	12650	C	T	Gly46Ser	Non-Ref	Non-Ref	Ref	Ref	Ref	heterologous	heterologous	heterologous	heterologous	heterologous	heterologous	heterologous
EHI_027030	hypothetical protein	2926	5848	G	G/C	Leu121Val	Ref	Ref	Ref	Ref	heterologous	Ref	Ref	Ref	Ref	Ref	Ref	Ref
EHI_027030	hypothetical protein	2926	5858	A	A/G	-	Ref	Ref	Ref	Ref	heterologous	Ref	Ref	Ref	Ref	Ref	Ref	Ref
EHI_027030	hypothetical protein	2926	5864	G	G/A	-	Ref	Ref	Ref	Ref	heterologous	Ref	Ref	Ref	Ref	Ref	Ref	Ref
EHI_027030	hypothetical protein	2926	5870	G	C/G	-	Ref	Ref	Ref	Ref	heterologous	Ref	Ref	Ref	Ref	Ref	Ref	Ref
EHI_027030	hypothetical protein	2926	5894	G	A	-	Non-Ref	Ref	Ref	Ref	heterologous	Ref	Ref	Ref	Ref	Ref	Ref	Ref
EHI_027030	hypothetical protein	2926	5897	G	G/A	-	Ref	Ref	Ref	Ref	heterologous	Ref	Ref	Ref	Ref	Ref	Ref	Ref
EHI_027030	hypothetical protein	2926	5900	A	A/T	-	Ref	Ref	Ref	Ref	heterologous	Ref	Ref	Ref	Ref	Ref	Ref	Ref
EHI_027030	hypothetical protein	2926	5905	G	G/T	Leu102Ile	Ref	Ref	Ref	Ref	heterologous	Ref	Ref	Ref	Ref	Ref	Ref	Ref
EHI_027030	hypothetical protein	2926	5927	A	G	-	Ref	Ref	Ref	Ref	Non-Ref	Ref	Ref	Ref	Ref	Ref	Ref	Ref
EHI_027030	hypothetical protein	2926	5929	T	C	Thr94Ala	Ref	Ref	Ref	Ref	Non-Ref	Ref	Ref	Ref	Ref	Ref	Ref	Ref
EHI_027030	hypothetical protein	2926	6029	G	A	-	Ref	Ref	Ref	Ref	Non-Ref	Ref	Ref	Ref	Ref	Ref	Ref	Ref
EHI_027030	hypothetical protein	2926	6032	T	A	-	Ref	Ref	Ref	Ref	Non-Ref	Ref	Ref	Ref	Ref	Ref	Ref	Ref
EHI_027030	hypothetical protein	2926	6037	G	A	His58Tyr	Ref	Ref	Ref	Ref	Non-Ref	Ref	Ref	Ref	Ref	Ref	Ref	Ref
EHI_027030	hypothetical protein	2926	6038	T	C	-	Ref	Ref	Ref	Ref	Non-Ref	Ref	Ref	Ref	Ref	Ref	Ref	Ref
EHI_027030	hypothetical protein	2926	6053	A	T	-	Ref	Ref	Ref	Ref	Non-Ref	Ref	Ref	Ref	Ref	Ref	Ref	Ref
EHI_027030	hypothetical protein	2926	6056	C	T	-	Ref	Ref	Ref	Ref	Non-Ref	Ref	Ref	Ref	Ref	Ref	Ref	Ref
EHI_027030	hypothetical protein	2926	6062	G	A	-	Ref	Ref	Ref	Ref	Non-Ref	Ref	Ref	Ref	Ref	Ref	Ref	Ref
EHI_027030	hypothetical protein	2926	6063	G	C	Thr49Ser	Ref	Ref	Ref	Ref	Non-Ref	Ref	Ref	Ref	Ref	Ref	Ref	Ref
EHI_027030	hypothetical protein	2926	6092	T	A	-	heterologous	Ref	Ref	Ref	Non-Ref	Ref	Ref	Ref	Ref	Ref	Ref	Ref
EHI_027030	hypothetical protein	2926	6098	T	G	-	Ref	Ref	Ref	Ref	Non-Ref	Ref	Ref	Ref	Ref	Ref	Ref	Ref
EHI_027030	hypothetical protein	2926	6103	C	T	Asp36Asn	Ref	Ref	Ref	Ref	Non-Ref	Ref	Ref	Ref	Ref	Ref	Ref	Ref
EHI_027030	hypothetical protein	2926	6122	T	G	Glu29Asp	Ref	Ref	Ref	Ref	Non-Ref	Ref	Ref	Ref	Ref	Ref	Ref	Ref
EHI_027030	hypothetical protein	2926	6130	A	T	Phe27Ile	Ref	Ref	Ref	Ref	Non-Ref	Ref	Ref	Ref	Ref	Ref	Ref	Ref
EHI_027030	hypothetical protein	2926	6149	A	G	-	Ref	Ref	Ref	Ref	Non-Ref	Ref	Ref	Ref	Ref	Ref	Ref	Ref
EHI_027030	hypothetical protein	2926	6246	G	A	-	Ref	Ref	Ref	Ref	Non-Ref	Ref	Ref	Ref	Ref	Ref	Ref	Ref
EHI_027030	hypothetical protein	2926	6301	A	G	-	Ref	Ref	Ref	Ref	Non-Ref	Ref	Ref	Ref	Ref	Ref	Ref	Ref
EHI_027030	hypothetical protein	2926	6308	A	T	-	Ref	Ref	Ref	Ref	Non-Ref	Ref	Ref	Ref	Ref	Ref	Ref	Ref
EHI_027020	hypothetical protein	2926	4913	C	C/T	-	Ref	Ref	heterologous	Ref	Ref	Ref	Ref	Ref	Ref	Ref	Ref	Ref
EHI_027020	hypothetical protein	2926	4926	T	A	Lys81Ile	Ref	Ref	Ref	Ref	Non-Ref	Ref	Ref	Ref	Ref	Ref	Ref	Ref
EHI_027020	hypothetical protein	2926	5087	T	G/T	-	Ref	Ref	heterologous	Ref	Ref	Ref	Ref	Ref	Ref	Ref	Ref	Ref
EHI_027020	hypothetical protein	2926	5117	T	A	-	Ref	Non-Ref	Ref	Ref	Ref	Ref	Ref	Ref	Ref	Ref	Ref	Ref
EHI_027020	hypothetical protein	2926	5126	G	C	-	Non-Ref	Ref	Ref	Ref	Ref	Ref	Ref	Ref	Ref	Ref	Ref	Ref
EHI_027020	hypothetical protein	2926	5141	A	G	-	Non-Ref	Ref	Ref	Ref	Ref	Ref	Ref	Ref	Ref	Ref	Ref	Ref
EHI_027000	hypothetical protein	2926	3189	T	A/T	Ile88Asn	Ref	Ref	heterologous	Ref	Ref	Ref	Ref	Ref	Ref	Ref	Ref	Ref
EHI_027000	hypothetical protein	2926	3387	A	T	Asn154Ile	Ref	Ref	Non-Ref	Ref	Ref	Ref	Ref	Ref	Ref	Ref	Ref	Ref
EHI_027000	hypothetical protein	2926	3390	A	A/C	Asn155Thr	Ref	Ref	heterologous	Ref	Ref	Ref	Ref	Ref	Ref	Ref	Ref	Ref
EHI_026890	deoxyuridine 5'-triphosphate nucleotidohydrolase, mitochondrial precursor, putative	2926	1944	T	A	Gln136Leu	Ref	Ref	Non-Ref	Ref	Ref	Ref	Ref	Ref	Ref	Ref	Ref	Ref
EHI_026890	deoxyuridine 5'-triphosphate nucleotidohydrolase, mitochondrial precursor, putative	2926	1946	T	A	-	Ref	Ref	Non-Ref	Ref	Ref	Ref	Ref	Ref	Ref	Ref	Ref	Ref
EHI_026890	deoxyuridine 5'-triphosphate nucleotidohydrolase, mitochondrial precursor, putative	2926	1971	C	T	Arg127Lys	Ref	Ref	Non-Ref	Ref	Ref	Ref	Ref	Ref	Ref	Ref	Ref	Ref
EHI_026890	deoxyuridine 5'-triphosphate nucleotidohydrolase, mitochondrial precursor, putative	2926	2106	G	A	Ser82Phe	Ref	Non-Ref	Ref	Ref	Ref	Ref	Ref	Ref	Ref	Ref	Ref	Ref
EHI_026890	deoxyuridine 5'-triphosphate nucleotidohydrolase, mitochondrial precursor, putative	2926	2180	A	G	-	Ref	Ref	Ref	heterologous	Non-Ref	Ref	Ref	Ref	Ref	Ref	Ref	Ref
EHI_026890	deoxyuridine 5'-triphosphate nucleotidohydrolase, mitochondrial precursor, putative	2926	2190	T	T/A	Asp54Val	Ref	Ref	heterologous	Ref	Ref	Ref	Ref	Ref	Ref	Ref	Ref	Ref
EHI_026890	deoxyuridine 5'-triphosphate nucleotidohydrolase, mitochondrial precursor, putative	2926	2199	A	G	Val51Ala	Ref	heterologous	Non-Ref	Ref	Ref	Ref	Ref	Ref	Ref	Ref	Ref	Ref
EHI_026890	deoxyuridine 5'-triphosphate nucleotidohydrolase, mitochondrial precursor, putative	2926	2207	T	A	Glu48Asp	Ref	heterologous	Ref	Non-Ref	Ref	Ref	Ref	Ref	Ref	Ref	Ref	Ref
EHI_026890	deoxyuridine 5'-triphosphate nucleotidohydrolase, mitochondrial precursor, putative	2926	2215	C	A	Gly46Stp	Ref	Ref	Non-Ref	Ref	Ref	Ref	Ref	Ref	Ref	Ref	Ref	Ref
EHI_027510	zinc finger domain containing protein	2929	14299	T	T/C	His325Arg	Ref	Ref	heterologous	Ref	Ref	heterologous	Ref	Ref	Ref	Ref	heterologous	Ref
EHI_027510	zinc finger domain containing protein	2929	15214	T	C	Lys20Arg	Ref	Non-Ref	Ref	Ref	Ref	heterologous	heterologous	heterologous	heterologous	Ref	Non-Ref	heterologous
EHI_027550	thioredoxin, putative	2929	18468	A	A/G	-	Non-Ref	heterologous	heterologous	Ref	Ref	heterologous	heterologous	heterologous	heterologous	heterologous	heterologous	heterologous
EHI_027590	hypothetical protein	2929	24010	A	G	Glu40Gly	Ref	Ref	Ref	Ref	Ref	Ref	Ref	Ref	Ref	Ref	Ref	Ref
EHI_027590	hypothetical protein	2929	24017	A	T	-	Ref	Ref	Ref	Ref	Ref	Ref	Ref	Ref	Ref	Ref	Ref	Ref
EHI_027700	molybdenum cofactor sulfurase, putative	2929	40772	G	A	Val348Ile	Non-Ref	Ref	Ref	Ref	Ref	Ref	Ref	Ref	Ref	Ref	Non-Ref	Ref
EHI_027710	calcium-transporting P-type ATPase, putative	2929	42496	A	T	-	Ref	Non-Ref	Ref	Ref	Ref	Ref	Ref	Ref	Ref	Ref	Ref	Ref
EHI_027710	calcium-transporting P-type ATPase, putative	2929	42519	G	A	His724Tyr	Ref	Non-Ref	Ref	Ref	Ref	Ref	Ref	Ref	Ref	Ref	Ref	Ref
EHI_027720	coatomer beta subunit, putative	2929	46242	A	G	-	Ref	Non-Ref	Ref	Ref	Ref	Ref	Ref	Ref	Ref	Ref	Ref	Ref
EHI_027740	hypothetical protein	2929	50958	C	T	-	Ref	Non-Ref	Ref	Ref	Ref	Ref	Ref	Ref	Ref	Ref	Ref	Ref
EHI_027740	hypothetical protein	2929	51036	G	T	-	Ref	Non-Ref	Ref	Ref	Ref	Ref	Ref	Ref	Ref	Ref	Ref	Ref
EHI_027760	DEAD/DEAH box helicase, putative	2929	54091	G	A	-	Non-Ref	Non-Ref	Ref	Ref	Ref	Ref	Ref	Non-Ref	Non-Ref	Non-Ref	Ref	Ref
EHI_027760	DEAD/DEAH box helicase, putative	2929	54226	A	C	-	Ref	Non-Ref	Ref	Ref	Ref	Ref	Ref	Non-Ref	Non-Ref	Non-Ref	Ref	Ref
EHI_027760	DEAD/DEAH box helicase, putative	2929	54423	A	G	Asp316Gly	Ref	Non-Ref	Ref	Ref	Ref	Ref	Ref	Non-Ref	Non-Ref	Non-Ref	Ref	Ref
EHI_027790	hypothetical protein	2929	60170	A	C	-	Ref	Ref	Ref	Ref	Ref	Ref	Ref	Ref	Ref	Ref	Ref	Ref
EHI_027540	hypothetical protein	2929	17449	C	T	Gly159Ser	Ref	Ref	heterologous	Ref	Ref	heterologous	heterologous	Non-Ref	Non-Ref	heterologous	Non-Ref	Ref
EHI_027520	hypothetical protein	2929	15984	C	C/T	Ser24Asn	Ref	heterologous	Non-Ref	Ref	Ref	heterologous	heterologous	Ref	Ref	Ref	heterologous	heterologous
EHI_027370	hypothetical protein	2929	7949	G	A	-	Ref	Non-Ref	Ref	Ref	Ref	Ref	Ref	Non-Ref	Non-Ref	Ref	Ref	Ref
EHI_027360	hypothetical protein, conserved	2929	4342	T	C	Ile200Val	Ref	Non-Ref	Ref	Ref	Ref	Ref	Ref	Ref	Ref	Ref	Ref	Ref
EHI_028020	leucine rich repeat protein	2932	2710	T	T/C	Ser295Gly	Ref	heterologous	Ref	Ref	Ref	Ref	Ref	Ref	Ref	Ref	Ref	Ref
EHI_028020	leucine rich repeat protein	2932	2903	A	G	-	Ref	Non-Ref	Ref	Ref	Ref	Ref	Ref	Ref	Ref	Non-Ref	Ref	Ref
EHI_028020	leucine rich repeat protein	2932	2923	T	C	Lys224Glu	Ref	Non-Ref	Ref	Ref	Ref	Ref	Ref	Ref	Ref	Ref	Ref	Ref
EHI_028020	leucine rich repeat protein	2932	2983	C	T	Asp204Asn	Ref	Non-Ref	Ref	Ref	Ref	Ref	Ref	Ref	Ref	Ref	Ref	Ref
EHI_028010	hypothetical protein	2932	1792	A	G	-	Ref	Non-Ref	Ref	Ref	Ref	Non-Ref	Ref	heterologous	heterologous	heterologous	Ref	Ref
EHI_028010	hypothetical protein	2932	1971	T	A	Val82Glu	heterologous	Non-Ref	Ref	Ref	Ref	Ref	Ref	Ref	Ref	Ref	Ref	Ref
EHI_028010	hypothetical protein	2932	2029	A	G	-	Non-Ref	Non-Ref	Ref	Ref	Ref	Ref	Ref	Ref	Ref	Ref	Ref	Ref
EHI_028010	hypothetical protein	2932	2146	C	T	-	Non-Ref	Ref	Ref	Ref	Ref	Ref	Ref	Ref	Ref	Ref	Ref	Ref
EHI_028220	hypothetical protein	2934	2585	A	G	Stp494Gln	Ref	Ref	Ref	Ref	Non-Ref	Ref	Ref	Ref	Ref	Ref	Ref	Ref
EHI_028220	hypothetical protein	2934	2662	C	T	Ser468Asn	Ref	Ref	Ref	Ref	Non-Ref	Ref	Ref	Ref	Ref	Ref	Ref	Ref
EHI_028220	hypothetical protein	2934	2860	C	T/C	Arg402Lys	Ref	Ref	Ref	Ref	heterologous	Ref	Ref	Ref	Ref	Ref	Ref	Ref
EHI_028220	hypothetical protein	2934	2958	T	A	Lys369Asn	Ref	Non-Ref	Ref	Ref	Ref	Ref	Ref	Ref	Ref	Ref	Ref	Ref
EHI_028220	hypothetical protein	2934	3012	T	C	-	Ref	Non-Ref	Ref	Ref	Ref	Ref	Ref	Ref	Ref	Ref	Ref	Ref
EHI_028220	hypothetical protein	2934	3014	A	G	Stp351Gln	Ref	Non-Ref	Ref	Ref	Ref	Ref	Ref	Ref	Ref	Ref	Ref	Ref
EHI_028220	hypothetical protein	2934	3018	C	T	-	Ref	Non-Ref	Ref	Ref	Ref	Ref	Ref	Ref	Ref	Ref	Ref	Ref
EHI_028220	hypothetical protein	2934	3020	A	C	Stp349Glu	Ref	Non-Ref	Ref	Ref	Ref	Ref	Ref	Ref	Ref	Ref	Ref	Ref
EHI_028220	hypothetical protein	2934	3539	A	G	Tyr176His	Ref	Non-Ref	Ref	Ref	Ref	Ref	Ref	Ref	Ref	Ref	Ref	Ref
EHI_028220	hypothetical protein	2934	3541	G	A	Thr175Ile	heterologous	Non-Ref	Ref	Ref	Ref	Ref	Ref	Ref	Ref	Ref	Ref	Ref
EHI_028220	hypothetical protein	2934	3556	C	C/T	Cys170Tyr	heterologous	heterologous	Ref	Ref	Ref	Ref	Ref	Ref	Ref	Ref	Ref	Ref
EHI_028220	hypothetical protein	2934	3616	T	T/C	Asn150Ser	Ref	heterologous	Ref	Ref	Ref	Ref	Ref	Ref	Ref	Ref	Ref	Ref
EHI_028220	hypothetical protein	2934	3662	C	C/T	Val135Ile	Ref	heterologous	Ref	Ref	Ref	Ref	Ref	Ref	Ref	Ref	Ref	Ref
EHI_028220	hypothetical protein	2934	3821	T	G	-	Non-Ref	Ref	Ref	Ref	Ref	Ref	Ref	Ref	Ref	Ref	Ref	Ref
EHI_028220	hypothetical protein	2934	3824	C	C/T	-	heterologous	Ref	Ref	Ref	Ref	Ref	Ref	Ref	Ref	Ref	Ref	Ref
EHI_028220	hypothetical protein	2934	3899	G	G/A	-	heterologous	Ref	Ref	Ref	Ref	Ref	Ref	Ref	Ref	Ref	Ref	Ref
EHI_028220	hypothetical protein	2934	3906	C	C/A	Arg100Met	heterologous	Ref	Ref	Ref	Ref	Ref	Ref	Ref	Ref	Ref	Ref	Ref
EHI_028220	hypothetical protein	2934	3925	G	G/T	-	heterologous	Ref	Ref	Ref	Ref	Ref	Ref	Ref	Ref	Ref	Ref	Ref
EHI_028220	hypothetical protein	2934	3990	C	C/A	Trp72Leu	heterologous	Ref	Ref	Ref	Ref	Ref	Ref	Ref	Ref	Ref	Ref	Ref
EHI_028220	hypothetical protein	2934	4023	C	A/C	Stp61Leu	heterologous	Ref	Ref	Ref	Ref	Ref	Ref	Ref	Ref	Ref	Ref	Ref
EHI_028220	hypothetical protein	2934	4098	T	A	Lys36Met	Non-Ref	Ref	Ref	Ref	Ref	Ref	Ref	Ref	Ref	Ref	Ref	Ref
EHI_028220	hypothetical protein	2934	4156	T	G	Ile17Leu	Non-Ref	Ref	Ref	Ref	Ref	Ref	Ref	Ref	Ref	Ref	Ref	Ref
EHI_028550	hypothetical protein	2937	5632	G	A	Thr245Ile	Ref	Non-Ref	Ref	Ref	Ref	Non-Ref	Non-Ref	Non-Ref	Non-Ref	Non-Ref	Ref	Ref
EHI_028550	hypothetical protein	2937	5933	T	G	Ser145Arg	Ref	Ref	Ref	Ref	Ref	Ref	Ref	Ref	Ref	Ref	Ref	Ref
EHI_028940	hypothetical protein	2939	14913	A	G/A	Met136Thr	heterologous	Ref	Ref	Ref	Ref	Ref	Ref	Ref	Ref	Ref	Ref	Ref
EHI_028940	hypothetical protein	2939	14937	G	A	Pro128Leu	Ref	Non-Ref	Ref	Ref	Ref	Ref	Ref	Ref	Ref	Ref	Ref	Ref
EHI_028950	chitobiosyldiphosphodolichol beta-mannosyltransferase, putative	2939	15707	G	A/G	-	Ref	heterologous	Ref	Ref	Ref	Ref	Ref	Ref	Ref	Ref	Ref	Ref
EHI_028950	chitobiosyldiphosphodolichol beta-mannosyltransferase, putative	2939	15722	G	T/G	-	Ref	heterologous	Ref	Ref	Ref	Ref	Ref	Ref	Ref	Ref	Ref	Ref
EHI_028950	chitobiosyldiphosphodolichol beta-mannosyltransferase, putative	2939	16314	T	C	Lys207Arg	Ref	Non-Ref	Non-Ref	Ref	Ref	Non-Ref	heterologous	Ref	Ref	heterologous	Non-Ref	Ref
EHI_028970	hypothetical protein	2939	20489	T	G	-	Ref	Non-Ref	Ref	Ref	Ref	Ref	Ref	Ref	Ref	Ref	Ref	Ref
EHI_029050	long-chain-fatty-acid--CoA ligase, putative	2939	35257	T	C	Tyr334Cys	Ref	Non-Ref	Ref	Ref	Ref	Ref	Ref	Ref	Ref	Ref	Ref	Ref
EHI_029070	hypothetical protein	2939	38178	C	A	Arg80Met	Ref	Non-Ref	Ref	Ref	Ref	Ref	Ref	Ref	Ref	Ref	Ref	Ref
EHI_028930	cyst wall-specific glycoprotein Jacob	2939	14439	T	C	-	Ref	Non-Ref	Ref	Ref	Ref	Ref	Ref	Ref	Ref	Ref	Ref	Ref
EHI_028900	dolichyl-diphosphooligosaccharide-protein glycotransferase, putative	2939	6270	A	A/G	-	Ref	heterologous	Ref	Ref	Ref	Ref	Ref	Ref	Ref	Ref	Ref	Ref
EHI_029200	ribosome biogenesis protein, putative	2940	577	G	A/G	-	Ref	Ref	heterologous	Ref	Ref	Ref	Ref	Ref	Ref	Ref	Ref	Ref
EHI_029340	short chain dehydrogenase family protein	2940	5060	T	G	Ile139Met	Ref	Non-Ref	Ref	Ref	Ref	Ref	Ref	Ref	Ref	Ref	Ref	Ref
EHI_029490	pseudogene, hypothetical protein	2942	278	T	A	Ile82Leu	Ref	Non-Ref	Ref	Ref	Ref	Ref	Ref	Ref	Ref	Ref	Ref	Ref
EHI_029490	pseudogene, hypothetical protein	2942	335	C	C/A	Asp63Tyr	Ref	heterologous	Ref	Ref	Ref	Ref	Ref	Ref	Ref	Ref	Ref	Ref
EHI_029490	pseudogene, hypothetical protein	2942	338	A	A/T	Leu62Ile	Ref	heterologous	Ref	Ref	Ref	Ref	Ref	Ref	Ref	Ref	Ref	Ref
EHI_029500	hypothetical protein	2942	2767	A	A/C	-	heterologous	Ref	Ref	Ref	Ref	Ref	Ref	Ref	Ref	Ref	Ref	Ref
EHI_029500	hypothetical protein	2942	2772	T	C/T	-	heterologous	Ref	Ref	Ref	Ref	Ref	Ref	Ref	Ref	Ref	Ref	Ref
EHI_029500	hypothetical protein	2942	2796	T	T/A	-	heterologous	heterologous	Ref	Ref	Ref	Ref	Ref	Ref	Ref	heterologous	Non-Ref	Non-Ref
EHI_029500	hypothetical protein	2942	2802	A	A/T	-	heterologous	Ref	Ref	Ref	Ref	Ref	Ref	Ref	Ref	Ref	Ref	Ref
EHI_029500	hypothetical protein	2942	2882	A	C	Gln46Pro	Ref	Non-Ref	Ref	Ref	Ref	Ref	Ref	Ref	Ref	Ref	Ref	Ref
EHI_029500	hypothetical protein	2942	2985	A	A/T	-	heterologous	Ref	Ref	Ref	Ref	Ref	Ref	Ref	Ref	heterologous	Ref	Non-Ref
EHI_029500	hypothetical protein	2942	3067	G	T	Val108Leu	Ref	Non-Ref	Ref	Ref	Ref	Ref	Ref	Ref	Ref	Ref	Ref	Ref
EHI_029500	hypothetical protein	2942	3075	A	T	Glu110Asp	Ref	Non-Ref	Ref	Ref	Ref	Ref	Ref	Ref	Ref	Ref	Ref	Ref
EHI_029510	hypothetical protein	2942	3405	C	T	Thr54Ile	Ref	Non-Ref	Ref	Ref	Ref	Ref	Ref	Ref	Ref	Ref	Ref	Ref
EHI_029560	glucosamine--fructose-6-phosphate aminotransferase, putative	2942	11617	C	A	-	Ref	Non-Ref	Ref	Ref	Ref	Ref	Ref	Ref	Ref	Ref	Ref	Ref
EHI_029560	glucosamine--fructose-6-phosphate aminotransferase, putative	2942	11825	T	G	Phe342Val	Ref	Non-Ref	Ref	Ref	Ref	Ref	Ref	Ref	Ref	Ref	Ref	Ref
EHI_029570	methyltransferase, putative	2942	13511	A	T	Lys238Stp	Ref	Ref	Ref	Ref	Ref	Ref	Ref	Ref	Ref	Ref	Ref	Ref
EHI_029580	mannosyltransferase, putative	2942	13939	T	T/A	-	Ref	Ref	heterologous	Ref	Ref	Ref	Ref	Ref	Ref	Ref	Ref	Ref
EHI_029600	hypothetical protein, conserved	2942	21335	C	T	Pro1436Ser	Ref	Non-Ref	Ref	Ref	Ref	Ref	Ref	Ref	Ref	Ref	Ref	Ref
EHI_029720	hypothetical protein	2944	1731	T	C	-	heterologous	heterologous	Non-Ref	Ref	Non-Ref	heterologous	heterologous	heterologous	heterologous	heterologous	heterologous	heterologous
EHI_029720	hypothetical protein	2944	1804	G	A	Ala185Thr	Ref	Ref	Ref	Ref	Ref	Ref	Ref	Ref	Ref	Ref	Ref	Ref
EHI_029730	hypothetical protein	2944	2147	C	T/C	Ala3Val	heterologous	heterologous	Ref	Ref	Ref	Ref	Ref	heterologous	heterologous	heterologous	heterologous	Ref
EHI_029730	hypothetical protein	2944	2168	G	G/T	Arg10Ile	Ref	Ref	Ref	Ref	heterologous	Ref	Ref	Ref	Ref	Ref	Ref	Ref
EHI_029730	hypothetical protein	2944	2185	G	G/A	Asp16Asn	heterologous	Ref	Ref	Ref	Ref	Ref	Ref	Ref	Ref	Ref	Ref	Ref
EHI_029730	hypothetical protein	2944	2522	C	C/T	Thr128Ile	heterologous	Non-Ref	heterologous	Ref	Ref	heterologous	heterologous	heterologous	heterologous	heterologous	heterologous	heterologous
EHI_029730	hypothetical protein	2944	3567	T	C/T	-	heterologous	Ref	heterologous	Ref	Ref	heterologous	heterologous	Non-Ref	Non-Ref	Ref	heterologous	heterologous
EHI_029730	hypothetical protein	2944	4434	C	C/T	-	Ref	heterologous	Ref	Ref	Ref	Ref	Ref	Ref	Ref	Ref	Ref	Ref
EHI_029940	hypothetical protein	2952	2078	C	A	Thr8Asn	Ref	Ref	Ref	Ref	Non-Ref	Ref	Ref	Ref	Ref	Ref	Ref	Ref
EHI_029940	hypothetical protein	2952	2082	C	T	-	Ref	Ref	Ref	Ref	Non-Ref	Ref	Ref	Ref	Ref	Ref	Ref	Ref
EHI_029940	hypothetical protein	2952	2131	C	A	Pro26Thr	Ref	Ref	Ref	Ref	Non-Ref	Ref	Ref	Ref	Ref	Ref	Ref	Ref
EHI_029940	hypothetical protein	2952	2134	C	A	Pro27Thr	Ref	Ref	Ref	Ref	Non-Ref	Ref	Ref	Ref	Ref	Ref	Ref	Ref
EHI_029940	hypothetical protein	2952	2250	A	T	-	Ref	Ref	Ref	Ref	Non-Ref	Ref	Ref	Ref	Ref	Ref	Ref	Ref
EHI_029930	hypothetical protein	2952	1450	A	C	-	Ref	Non-Ref	Non-Ref	Ref	Ref	Ref	Ref	Ref	Ref	Ref	Ref	Ref
EHI_030120	tyrosine kinase, putative	2954	11415	A	T	Tyr115Asn	Ref	Ref	Ref	Ref	Ref	Ref	Ref	Ref	Ref	Ref	Ref	Ref
EHI_030150	hypothetical protein, conserved	2954	20170	T	C	Lys111Arg	Ref	Ref	Non-Ref	Ref	Ref	Ref	heterologous	Ref	Ref	Ref	Ref	heterologous
EHI_030160	SOH1 protein, putative	2954	21027	C	C/T	Pro129Leu	heterologous	heterologous	Non-Ref	Ref	Ref	Ref	Non-Ref	heterologous	heterologous	Non-Ref	Non-Ref	Non-Ref
EHI_030420	tyrosine kinase, putative	2954	30678	G	T	Arg88Met	Ref	Ref	Non-Ref	Ref	Ref	Non-Ref	Non-Ref	Non-Ref	Non-Ref	Non-Ref	Non-Ref	Non-Ref
EHI_030420	tyrosine kinase, putative	2954	32669	C	T	His752Tyr	Ref	Ref	Ref	Ref	Ref	Ref	Ref	Ref	Ref	Ref	Ref	Ref
EHI_030490	hypothetical protein	2954	44893	A	G	Lys374Glu	Ref	Non-Ref	Ref	Ref	Ref	Non-Ref	Ref	Non-Ref	Non-Ref	Non-Ref	Non-Ref	Ref
EHI_030600	metal cation transporter, zinc (Zn2+)-iron (Fe2+) permease (ZIP) family	2955	5402	T	C	His128Arg	Ref	Non-Ref	Ref	Ref	Ref	Ref	Ref	Non-Ref	Non-Ref	Non-Ref	Ref	Ref
EHI_030750	hypothetical protein	2956	10429	T	C	-	Ref	Non-Ref	Ref	Ref	Ref	Ref	Ref	Ref	Ref	Ref	Ref	Ref
EHI_030750	hypothetical protein	2956	11747	G	A/G	Val507Ile	Ref	heterologous	Ref	Ref	Ref	Ref	Ref	Ref	Ref	Ref	Ref	Ref
EHI_030750	hypothetical protein	2956	11755	C	T/C	-	Ref	heterologous	Ref	Ref	Ref	Ref	Ref	Ref	Ref	Ref	Ref	Ref
EHI_030750	hypothetical protein	2956	11786	A	G	Ile520Val	Ref	Non-Ref	Ref	Ref	Ref	Ref	Ref	heterologous	heterologous	Non-Ref	Ref	Ref
EHI_030750	hypothetical protein	2956	11961	T	T/C	Val578Ala	Ref	heterologous	Ref	Ref	Ref	Ref	Ref	Ref	Ref	Ref	Ref	Ref
EHI_030750	hypothetical protein	2956	11965	G	G/A	Met579Ile	Ref	heterologous	Ref	Ref	Ref	Ref	Ref	Ref	Ref	Ref	Ref	Ref
EHI_030750	hypothetical protein	2956	11989	G	G/A	-	Ref	heterologous	Ref	Ref	Ref	Ref	Ref	Ref	Ref	Ref	Ref	Ref
EHI_030750	hypothetical protein	2956	11992	T	T/A	Asp588Glu	Ref	heterologous	Ref	Ref	Ref	Ref	Ref	Ref	Ref	Ref	Ref	Ref
EHI_030750	hypothetical protein	2956	12076	C	T	-	Ref	Non-Ref	Ref	Ref	Ref	Ref	Ref	Non-Ref	Non-Ref	Ref	heterologous	Ref
EHI_030750	hypothetical protein	2956	12079	T	T/C	-	Ref	heterologous	Ref	Ref	Ref	Ref	Ref	Ref	Ref	Ref	Ref	Ref
EHI_030750	hypothetical protein	2956	12081	G	G/C	Cys618Ser	Ref	heterologous	Ref	Ref	Ref	Ref	Ref	Ref	Ref	Ref	Ref	Ref
EHI_030750	hypothetical protein	2956	13560	T	C	Val1111Ala	Ref	Non-Ref	Ref	Ref	Ref	Ref	Ref	Ref	Ref	Ref	Ref	Ref
EHI_030750	hypothetical protein	2956	13631	A	C	Ile1135Leu	Ref	Non-Ref	Ref	Ref	Ref	Ref	Ref	Ref	Ref	Ref	Ref	Ref
EHI_030750	hypothetical protein	2956	13632	T	A	Ile1135Asn	Ref	Non-Ref	Ref	Ref	Ref	Ref	Ref	Ref	Ref	Ref	Ref	Ref
EHI_030750	hypothetical protein	2956	13640	G	A	Asp1138Asn	Ref	Non-Ref	Ref	Ref	Ref	Ref	Ref	Ref	Ref	Ref	Ref	Ref
EHI_030750	hypothetical protein	2956	13642	C	T	-	Ref	Non-Ref	Ref	Ref	Ref	Ref	Ref	Ref	Ref	Ref	Ref	Ref
EHI_030870	MmpL efflux pump, putative	2956	49958	A	G	-	Ref	Non-Ref	Ref	Ref	Ref	Non-Ref	Non-Ref	Ref	Ref	Non-Ref	Non-Ref	Non-Ref
EHI_030720	cysteine protease, putative	2956	5409	T	A	-	Ref	Ref	Ref	Non-Ref	Non-Ref	Ref	Ref	Ref	Ref	Ref	Ref	Ref
EHI_030800	LIM zinc finger domain containing protein	2956	36437	T	A	-	Ref	Non-Ref	Ref	Ref	Ref	Ref	Ref	Ref	Ref	Ref	Ref	Ref
EHI_030790	hypothetical protein, conserved	2956	34450	G	T	Ala16Ser	Ref	Ref	Ref	Ref	Non-Ref	Ref	Ref	Ref	Ref	Ref	Ref	Ref
EHI_030790	hypothetical protein, conserved	2956	34749	A	T	-	Non-Ref	Ref	Ref	Ref	Ref	Ref	Ref	Ref	Ref	Ref	Ref	Ref
EHI_030790	hypothetical protein, conserved	2956	34762	G	A	Ala120Thr	Non-Ref	Ref	Ref	Ref	Ref	Ref	Ref	Ref	Ref	Ref	Ref	Ref
EHI_030790	hypothetical protein, conserved	2956	34981	G	A	Gly193Ser	Ref	Ref	Ref	Ref	Non-Ref	Non-Ref	Non-Ref	Ref	Ref	Non-Ref	Non-Ref	Non-Ref
EHI_030810	malate dehydrogenase,cytoplasmic, putative	2956	37408	C	T	Ala227Val	Ref	Non-Ref	Ref	Ref	Ref	Ref	Ref	Ref	Ref	Ref	Ref	Ref
EHI_031340	hypothetical protein	2960	34252	T	C	-	Non-Ref	Non-Ref	Non-Ref	Ref	Non-Ref	Non-Ref	Non-Ref	Ref	Ref	heterologous	Non-Ref	Non-Ref
EHI_031340	hypothetical protein	2960	34315	T	C	-	Non-Ref	Non-Ref	Non-Ref	Ref	Non-Ref	Non-Ref	Non-Ref	Ref	Ref	heterologous	Non-Ref	Non-Ref
EHI_031340	hypothetical protein	2960	34319	T	C	Tyr265Cys	Non-Ref	Non-Ref	Non-Ref	Ref	Non-Ref	Non-Ref	Non-Ref	Ref	Ref	heterologous	Non-Ref	heterologous
EHI_031340	hypothetical protein	2960	34339	C	C/T	-	Ref	Ref	heterologous	Ref	Ref	Ref	Ref	Ref	Ref	Ref	Ref	Ref
EHI_031340	hypothetical protein	2960	34458	C	C/T	Val219Ile	heterologous	Ref	Ref	Ref	Ref	Ref	Ref	Ref	Ref	Ref	Ref	Ref
EHI_031400	ribosomal protein S18, putative	2960	44380	A	T	-	Non-Ref	Ref	Ref	Ref	Ref	Ref	Ref	Ref	Ref	Ref	Ref	Ref
EHI_031370	hypothetical protein	2960	42297	A	G	-	Non-Ref	Non-Ref	Non-Ref	Ref	Ref	Non-Ref	Non-Ref	Ref	Ref	Ref	Non-Ref	Non-Ref
EHI_031370	hypothetical protein	2960	42552	A	T	Stp1006Tyr	Ref	Ref	Ref	Ref	Ref	Ref	Ref	Ref	Ref	Ref	Ref	Ref
EHI_031360	lecithin:cholesterol acyltransferase domain-containing protein	2960	38128	C	G	Thr12Ser	Non-Ref	Non-Ref	Ref	Ref	Ref	Non-Ref	Non-Ref	Ref	Ref	Ref	Ref	Non-Ref
EHI_031280	hypothetical protein	2960	20239	T	A	Ile163Asn	Ref	Non-Ref	Ref	Ref	Ref	Non-Ref	Non-Ref	Non-Ref	Non-Ref	Ref	Non-Ref	Non-Ref
EHI_031270	DNA damage-binding protein, putative	2960	17549	A	G	Ser658Pro	Ref	Ref	Ref	Ref	Ref	Ref	Ref	Ref	Ref	Ref	Ref	Ref
EHI_031740	RAS-related protein racG, putative	2965	3078	A	G	-	Ref	Non-Ref	Ref	Ref	Ref	Ref	heterologous	Ref	Ref	Ref	heterologous	heterologous
EHI_031740	RAS-related protein racG, putative	2965	3235	T	C	Asp106Gly	Ref	Non-Ref	Ref	Ref	Ref	Ref	heterologous	Ref	Ref	Ref	Ref	Ref
EHI_031950	hypothetical protein	2965	6409	A	A/G	-	Ref	heterologous	Ref	Ref	Ref	Ref	Ref	Ref	Ref	Ref	Ref	Ref
EHI_031950	hypothetical protein	2965	6422	A	G/A	Thr261Ala	Ref	heterologous	Ref	Ref	Ref	Ref	Ref	Ref	Ref	Ref	Ref	Ref
EHI_031950	hypothetical protein	2965	6454	G	A/G	-	Ref	heterologous	Ref	Ref	Ref	Ref	Ref	Ref	Ref	Ref	Ref	Ref
EHI_031950	hypothetical protein	2965	6476	G	C	Ala279Pro	Non-Ref	Non-Ref	Ref	Ref	Ref	Ref	Ref	Ref	Ref	Ref	Ref	Ref
EHI_031950	hypothetical protein	2965	6533	G	G/A	Val298Ile	Ref	heterologous	Ref	Ref	Ref	Ref	Ref	Ref	Ref	Ref	Ref	Ref
EHI_031950	hypothetical protein	2965	6572	C	C/T	His311Tyr	heterologous	heterologous	Ref	Ref	Ref	Ref	Ref	Ref	Ref	Ref	Ref	Ref
EHI_031950	hypothetical protein	2965	6574	T	T/C	-	heterologous	heterologous	Ref	Ref	Ref	Ref	Ref	Ref	Ref	Ref	Ref	Ref
EHI_031950	hypothetical protein	2965	6582	G	G/A	Arg314Lys	heterologous	heterologous	Ref	Ref	Ref	Ref	Ref	Ref	Ref	Ref	Ref	Ref
EHI_031950	hypothetical protein	2965	6642	T	A/T	Ile334Asn	Ref	heterologous	Ref	Ref	Ref	Ref	Ref	Ref	Ref	Ref	Ref	Ref
EHI_031950	hypothetical protein	2965	6649	G	T	Lys336Asn	heterologous	Non-Ref	Ref	Ref	Ref	Ref	Ref	heterologous	heterologous	heterologous	heterologous	Ref
EHI_031950	hypothetical protein	2965	6654	A	A/G	Asp338Gly	heterologous	Ref	Ref	Ref	Ref	Ref	Ref	Ref	Ref	Ref	Ref	Ref
EHI_031950	hypothetical protein	2965	6659	G	A/G	Val340Ile	heterologous	heterologous	Ref	Ref	Ref	Ref	Ref	Ref	Ref	Ref	Ref	Ref
EHI_031950	hypothetical protein	2965	6702	C	C/A	Pro354Gln	Ref	heterologous	Ref	Ref	Ref	heterologous	heterologous	heterologous	heterologous	heterologous	heterologous	Ref
EHI_031950	hypothetical protein	2965	6781	A	G	-	Ref	heterologous	Non-Ref	Ref	Ref	Ref	Ref	Ref	Ref	Ref	Ref	Ref
EHI_031950	hypothetical protein	2965	6790	G	G/A	-	Ref	heterologous	Ref	Ref	Ref	Ref	Ref	Ref	Ref	Ref	Ref	Ref
EHI_031950	hypothetical protein	2965	6841	C	T	-	Ref	Ref	Ref	Ref	Ref	Ref	Ref	Ref	Ref	Ref	Ref	Ref
EHI_031950	hypothetical protein	2965	6871	T	A/T	-	Ref	heterologous	heterologous	Ref	Ref	Ref	Ref	Ref	Ref	Ref	Ref	Ref
EHI_031950	hypothetical protein	2965	6888	A	A/G	Asn416Ser	Ref	Ref	heterologous	Ref	Ref	Ref	Ref	Ref	Ref	Ref	Ref	Ref
EHI_031950	hypothetical protein	2965	6896	A	A/T	Asn419Tyr	Ref	heterologous	Ref	Ref	Ref	Ref	Ref	Ref	Ref	Ref	Ref	Ref
EHI_031950	hypothetical protein	2965	6903	A	A/G	Asn421Ser	Ref	heterologous	Ref	Ref	Ref	Ref	Ref	Ref	Ref	Ref	Ref	Ref
EHI_031950	hypothetical protein	2965	6945	G	A/G	Ser435Asn	Ref	heterologous	Ref	Ref	Ref	Ref	Ref	Ref	Ref	Ref	Ref	Ref
EHI_031950	hypothetical protein	2965	7008	T	G/T	Ile456Ser	heterologous	Ref	Ref	Ref	Ref	Ref	Ref	Ref	Ref	Ref	Ref	Ref
EHI_031950	hypothetical protein	2965	7009	T	C/T	-	heterologous	Ref	Ref	Ref	Ref	Ref	Ref	Ref	Ref	Ref	Ref	Ref
EHI_031950	hypothetical protein	2965	7116	C	T/C	Thr492Ile	heterologous	Ref	Ref	Ref	Ref	Ref	Ref	Ref	Ref	Ref	Ref	Ref
EHI_032060	hypothetical protein	2966	1825	A	T	-	Non-Ref	Ref	Ref	Ref	Non-Ref	Non-Ref	Ref	Ref	Ref	Ref	Ref	Ref
EHI_032060	hypothetical protein	2966	1856	T	C	Ser102Pro	Non-Ref	Ref	Ref	Ref	Non-Ref	Non-Ref	Ref	Ref	Ref	Ref	Ref	Ref
EHI_032470	hypothetical protein	2967	6054	C	A	Asp201Tyr	Ref	Non-Ref	Ref	Ref	Ref	Ref	Ref	Non-Ref	Non-Ref	Ref	Ref	Ref
EHI_032470	hypothetical protein	2967	6068	A	C	Met196Arg	Ref	Non-Ref	Ref	Ref	Ref	Ref	Ref	Ref	Ref	Ref	Ref	Ref
EHI_032470	hypothetical protein	2967	6090	T	C	Lys189Glu	Ref	Non-Ref	Ref	Ref	Ref	Ref	Ref	Ref	Ref	Ref	Ref	Ref
EHI_033250	polyadenylate-binding protein, putative	2968	19899	T	C	Phe391Leu	Ref	Ref	Non-Ref	Ref	Ref	Non-Ref	Non-Ref	Non-Ref	Non-Ref	Non-Ref	Non-Ref	Non-Ref
EHI_032670	hypothetical protein	2968	4988	T	T/C	Ile40Thr	Ref	heterologous	Ref	Ref	Ref	Ref	Ref	Ref	Ref	Ref	Ref	Ref
EHI_032670	hypothetical protein	2968	4992	T	T/A	-	Ref	heterologous	Ref	Ref	Ref	Ref	Ref	Ref	Ref	Ref	Ref	Ref
EHI_032670	hypothetical protein	2968	5097	T	C	-	Ref	Ref	heterologous	Non-Ref	Ref	Ref	Ref	Ref	Ref	Ref	Ref	Ref
EHI_032670	hypothetical protein	2968	5097	T	T/C	-	heterologous	Ref	Ref	Ref	Ref	Ref	Ref	Ref	Ref	Ref	Ref	Ref
EHI_032670	hypothetical protein	2968	5115	A	G	-	heterologous	Ref	Non-Ref	Non-Ref	Ref	Ref	Ref	Ref	Ref	Ref	Ref	Ref
EHI_033450	hypothetical protein	2970	618	T	G	-	Ref	Ref	Ref	Ref	Non-Ref	Ref	Ref	Ref	Ref	Ref	Ref	Ref
EHI_033450	hypothetical protein	2970	635	A	G	Ser169Gly	Ref	Ref	Ref	Ref	Non-Ref	Non-Ref	Non-Ref	Non-Ref	Non-Ref	Non-Ref	Non-Ref	Non-Ref
EHI_033450	hypothetical protein	2970	986	G	A/G	Gly286Ser	Ref	Ref	Ref	Ref	heterologous	Ref	Ref	Ref	Ref	Ref	Ref	Ref
EHI_033700	RecF/RecN/SMC domain containing protein	2971	32657	T	A	Ile776Leu	Ref	Ref	Ref	Ref	Ref	Ref	Ref	Ref	Ref	Ref	Ref	Ref
EHI_033700	RecF/RecN/SMC domain containing protein	2971	32674	C	A	Ser770Ile	Ref	Ref	Ref	Ref	Ref	Ref	Ref	Ref	Ref	Ref	Ref	Ref
EHI_033700	RecF/RecN/SMC domain containing protein	2971	33351	T	C	-	Ref	Ref	Ref	Ref	Ref	Ref	Ref	Ref	Ref	Ref	Ref	Ref
EHI_033850	serine/threonine- protein kinase 6, putative	2972	3321	T	G	Tyr62Asp	Ref	Non-Ref	Ref	Ref	Ref	Ref	Ref	Ref	Ref	Ref	Ref	Ref
EHI_033860	endonuclease V, putative	2972	4826	G	A	-	Ref	Non-Ref	Ref	Ref	Ref	Ref	Ref	Ref	Ref	Ref	Ref	Ref
[truncated: 8,892 more rows]

## Sheet: Supplemental Table 6
Supplemental Table 6. Candidate SNPs.
							Strains established from asymtomatic infections						Strains established from symtomatic infections
Locus	Protein name	Contig	RefCoord	RefResidue	MapResidue	Substitution	MS96	KU27	MS84	MS27	Rahman		DS4	Eh2592100	PVB	PVF	HK9	KU50	KU48
EHI_080100	cylicin-2, putative*	DS571720	2730	G	A	Gly363Ser	A	A	A		A		-	A	-	-	-	-	-
			2725	C	T	Pro361Leu	T	T	T		T		T	T	-	-	-	-	-
EHI_008810	hypothetical protein*	DS571199	73463	C	A	Leu326Ile	A	A	-	A	-		A	C/A	A	A	A	-	-
EHI_188220	hypothetical protein*	DS571206	54395	A	G	Tyr232His	G	-	-	G	-		G	A/G	G	G	G	G	G
EHI_040810	hypothetical protein	DS571578	1216	C	A	Ala197Ser	A	A	A	-	A		-	-	-	-	-	-	-
EHI_063010	serine/threonine protein kinase, putative	DS571359	17117	G	T	Ser806Arg	-	T	-	-	-		-	T	T	T	T	-	-
EHI_016380	P-glycoprotein-3***	DS571247	17795	T	C	Tyr702His	C	C	C	C	C		C	-	-	-	-	-	-
EHI_174540	hypothetical protein	DS571189	8163	T	C	Lys536Glu	C	C	C	-	C		-	-	-	-	-	-	-
EHI_105150	hypothetical protein	DS571204	27395	T	G	Ile282Met	G	G	G		G		-	-	-	-	-	-	-
EHI_138990	Rap GTPase activating proteins domain containing protein	DS571260	30231	C	A	Val1288Leu	-	A	A	A	A		A	C/A	-	-	-	-	-
EHI_065250	Lecithin:cholesterol acyltransferase, putative*	DS571302	10296	C	T	Ser399Asn	-	T	T	T	T		-	T	-	-	-	-	-
EHI_041950	vacuolar protein sorting-associated protein 35	DS571259	9878	A	C	Lys740Gln	C	C	C	-	C		-	-	-	-	C	-	-
EHI_126120	DNA mismatch repair protein mutL	DS571160	105607	A	G	Arg118Gly	G	G	-	-	G		-	-	-	-	-		G
EHI_120270	hypothetical protein	DS571361	7994	C	T	Pro21Ser	T	-	-	-	-		T	C/T	T	T	-		-
EHI_200030	hypothetical protein	DS571332	16181	C	A	Leu60Ile	-	-	-	-	-		A	A	A	A	-	-	-
EHI_154760	hypothetical protein**	DS571476	10489	T	A	Asn423Asp	-	-	-	-	C		C	T/A	C	C	C	-	-
	hypothetical protein**		10485	A	G	Ile424Thr	-	-	-	-	G		G	-	G	G	G	-	-
EHI_076370	hypothetical protein	DS571634	3451	A	T	Thr456Ser	-	-	NA	NA	-		T	T	T	T	NA	-	-
EHI_087660	hypothetical protein*	DS571173	49846	A	G	Phe252Leu	-	G	G	G	G		-	G	-	-	-	-	-
EHI_187080	hypothetical protein*	DS571159	95341	T	C	Asn330Ser	-	-	-	-	-		-	-	C	C	C	C	-
EHI_152830	ATP-binding cassette sub-family G1, putative***	DS571145	331046	G	A	Val284Ile	-	A	-	-	-		-	A	A	A	A	A	A
EHI_103540	transporter, major facilitator family***	DS571158	63883	C	A	Leu207Met	A	A	NA	NA	NA		-	NA	NA	NA	NA	-	-
EHI_042210	hypothetical protein (similar to P. yoelii sporozoite surface protein)	DS571259	39051	G	A	Pro58Leu	A	A	-	A	A		-	-	-	-	-	A	A
*SignalP positive
**Mitochondria target signal
***Transporters, TMHMM

## Sheet: Supplemental Table 7
Supplemental Table 7		Library Quality Control
	Sequence ID	Source	Mapped reads	Forward reads	Reversed reads	Non-specific matches	Non-perfect matches	Minimum coverage	Maximum coverage	Average coverage	Standard deviation	Minimum excl. zero coverage regions	Average excl. zero coverage regions	Standard deviation excl. zero coverage regions	Consensus length	Fraction of reference covered	Count (zero coverage regions)	Minimum length (zero coverage regions)	Maximum length (zero coverage regions)	Average length (zero coverage regions)	Standard deviation (zero coverage regions)	Total length (zero coverage regions)
Failed Quality Control	37	culture DNA	453	410	43	0	338	0	80	0.722	4.879	1	17.748	16.822	1852	0.041	22	276	7001	1988.14	1529.86	43739
	32	Culture	411	386	25	1	252	0	128	0.444	3.977	1	11.147	16.657	1816	0.04	22	276	7001	1989.82	1528.91	43776
	6	stoolMS	332	330	2	0	286	0	196	0.511	8.617	1	21.826	52.009	1069	0.023	16	276	11628	2782.88	2928.62	44526
	18	stoolMS	113	109	4	0	66	0	38	0.083	1.161	1	4.068	7.036	936	0.021	17	276	7514	2627	2071.24	44659
	77	stool DS	10692	10669	23	0	10542	0	10468	22.998	486.497	1	874.524	2873.23	1197	0.026	18	364	7001	2466.39	1690.99	44395
	52	culture DNA	79	64	15	0	58	0	15	0.144	0.986	1	4.327	3.345	1509	0.033	19	276	8701	2320.11	1947.34	44082
	26	ALA	193	180	13	0	134	0	24	0.364	2.388	1	10.874	7.478	1525	0.034	19	276	7001	2319.26	1712.03	44066
	30	culture DNA	395	336	59	0	212	0	59	0.796	4.89	1	21.909	13.98	1656	0.036	21	276	7001	2092.24	1661.86	43937
	31	stoolMS	395	336	59	0	212	0	59	0.796	4.89	1	21.909	13.98	1656	0.036	21	276	7001	2092.24	1661.86	43937
	59	stool DS	31674	3434	28240	3	4520	0	28240	67.441	1314.18	1	2135.35	7090	1457	0.032	21	275	6996	2102.57	1704.85	44154
	51	culture DNA	315	279	36	0	241	0	48	0.567	3.504	1	14.457	10.584	1786	0.039	22	276	7001	1991.14	1527.95	43805
	1	culture DNA	367	319	48	0	264	0	48	0.693	4.092	1	17.29	11.435	1829	0.04	22	276	7001	1989.36	1529.19	43766
	20	stoolMS	642	629	13	0	434	0	108	0.706	4.942	1	17.328	17.641	1855	0.041	22	276	7001	1988	1529.92	43736
	69	stoolMS	654	615	39	1	426	0	142	0.754	5.683	1	18.553	21.542	1853	0.041	22	276	7001	1988.18	1529.79	43740
	81	stoolMS	3274	3106	168	2	2053	0	563	3.005	23.718	1	71.403	92.098	1920	0.042	23	276	4414	1898.91	1188.28	43675
	50	stoolMS	4130	3192	938	6	2949	0	995	4.696	50.463	1	113.109	221.523	1894	0.042	23	276	4414	1900.04	1188.11	43701
	80	stool DS	7717	7593	124	13	6007	0	3395	9.482	143.113	1	214.987	648.211	2012	0.044	23	191	7000	1894.91	1539.51	43583
	4	ALA	209954	195590	14364	2	158935	0	32705	438.801	2883.95	1	10008.4	9691.54	1996	0.044	23	194	6996	1895.43	1540.04	43595
	19	ALA	252188	235320	16868	2	158560	0	25124	528.841	3016.62	1	11733.3	8392.57	2053	0.045	23	3	6996	1893	1552.88	43539
	40	stool DS	11315	11111	204	79	10646	0	8375	13.164	298.965	1	292.785	1380.59	2049	0.045	25	4	6998	1741.76	1572.91	43544
	9	Culture	318350	303324	15026	550	238946	0	50128	593.309	3651.37	1	12329.7	11504.8	2196	0.048	26	6	6996	1669.23	1566.81	43400
Passed Quality Control	8	culture DNA	599	470	129	0	324	0	129	1.108	7.683	1	27.783	27.176	1817	0.04	22	276	7001	1989.77	1529.21	43775
	5	stool DS	879	824	55	0	597	0	129	1.125	7.38	1	27.841	24.585	1843	0.04	22	276	7001	1988.73	1530.9	43752
	39	stool DS	1244	1209	35	0	775	0	536	1.173	16.229	1	30.427	77.074	1758	0.039	22	276	7001	1992.55	1533.88	43836
	12	culture DNA	579	467	112	0	351	0	110	1.18	7.419	1	28.677	23.436	1873	0.041	22	276	7001	1987.18	1530.94	43718
	67	culture DNA	632	555	77	0	415	0	77	1.192	7.338	1	29.63	22.268	1832	0.04	22	276	7001	1989.09	1529.4	43760
	25	stool DS	1065	966	99	0	677	0	591	1.217	16.829	1	32.636	81.056	1698	0.037	22	276	7001	1995.18	1532.07	43894
	56	culture DNA	705	627	78	0	508	0	77	1.238	7.132	1	29.761	19.348	1893	0.042	22	276	7001	1986.27	1530.7	43698
	47	culture DNA	664	542	122	0	447	0	121	1.329	8.5	1	33.954	27.161	1781	0.039	22	276	7001	1991.32	1529.01	43809
	78	culture DNA	745	715	30	0	526	0	104	1.355	8.557	1	34.294	26.888	1802	0.04	22	276	7001	1990.55	1528.11	43792
	76	culture DNA	881	802	79	0	580	0	170	1.369	9.027	1	34.153	30.233	1824	0.04	22	276	7001	1989.41	1529.91	43767
	22	culture DNA	1022	995	27	0	836	0	585	1.713	25.807	1	42.775	121.953	1823	0.04	22	276	7001	1989.45	1529.5	43768
	28	culture DNA	982	915	67	0	605	0	169	1.73	11.554	1	42.292	39.347	1863	0.041	22	276	7001	1987.68	1530	43729
	58	stoolMS	1271	1244	27	0	1035	0	638	2.255	28.936	1	54.17	131.532	1898	0.042	22	276	7001	1986.18	1530.92	43696
	16	culture DNA	1338	1237	101	0	992	0	163	2.336	13.638	1	57.826	37.354	1839	0.04	22	276	7001	1988.73	1529.95	43752
	71	stool DS	3033	2926	107	2	1753	0	1327	3.327	41.589	1	78.916	187.261	1920	0.042	22	276	7001	1985.09	1532.08	43672
	75	stool DS	3954	3828	126	4	2478	0	1205	3.359	36.933	1	79.938	162.29	1915	0.042	22	276	7001	1985.36	1532.01	43678
	84	stool DS	3789	3658	131	8	2413	0	563	4.002	27.133	1	97.623	93.913	1867	0.041	22	276	6998	1987.5	1529.67	43725
	65	culture DNA	2567	2351	216	0	1414	0	450	4.196	26.663	1	102.643	85.351	1864	0.041	22	276	7001	1987.73	1529.89	43730
	53	stoolMS	2876	890	1986	2	767	0	1986	5.008	91.278	1	127.709	443.608	1790	0.039	22	276	7001	1991.18	1527.95	43806
	49	stool DS	7360	7217	143	4	4465	0	2751	5.572	81.634	1	127.093	369.533	1999	0.044	22	276	7001	1981.59	1534.31	43595
	35	stool DS	7242	7097	145	5	4850	0	2417	8.161	78.915	1	193.387	334.303	1922	0.042	22	276	7001	1985	1532.1	43670
	60	stoolMS	6265	3144	3121	3	2114	0	3120	10.273	145.473	1	227.59	647.596	2056	0.045	22	276	7001	1978.91	1531.49	43536
	57	culture DNA	8877	8588	289	1	6127	0	2291	15.548	112.475	1	376.871	412.881	1878	0.041	22	276	6998	1986.95	1529.41	43713
	7	stool DS	10703	10576	127	4	5451	0	4094	18.295	235.56	1	434.226	1066.01	1922	0.042	22	276	6998	1985.14	1531.5	43673
	61	stool DS	10970	3479	7491	6	2957	0	7490	18.628	342.921	1	453.939	1633.41	1870	0.041	22	275	7001	1987.41	1531.16	43723
	17	stoolMS	11362	11345	17	0	5043	0	6610	24.12	364.863	1	686.057	1825.47	1605	0.035	22	276	7001	1999.59	1533.34	43991
	83	stoolMS	14118	3645	10473	2	2866	0	10472	26.06	488.523	1	593.197	2257.44	2004	0.044	22	276	7001	1981.41	1534.25	43591
	73	stoolMS	19006	15901	3105	2	3469	0	12593	38.053	599.083	1	886.105	2757.88	1956	0.043	22	276	7001	1983.45	1530.63	43636
	79	stool DS	21365	20192	1173	1	14060	0	5829	43.149	344.199	1	1042.57	1349.3	1888	0.041	22	275	6996	1986.68	1529.16	43707
	62	stoolMS	41908	41726	182	3	37897	0	33889	74.714	1501.43	1	1766.86	7093.71	1926	0.042	22	276	7001	1984.82	1532.23	43666
	27	stool DS	41747	12914	28833	3	11858	0	28832	81.383	1343.11	1	1838.74	6125.9	2016	0.044	22	275	6996	1980.73	1533.44	43576
	63	stool DS	46036	41744	4292	0	20429	0	13809	96.92	806.358	1	2286.08	3214.36	1932	0.042	22	275	6996	1984.59	1530.65	43661
	13	stoolMS	50547	47098	3449	1	27279	0	11354	103.76	933.106	1	2432.32	3840.13	1954	0.043	22	275	7001	1984.05	1531.79	43649
	55	ALA	61422	58857	2565	1	45133	0	16557	130.134	1156.37	1	3413.88	4885.57	1737	0.038	22	276	7001	1993.45	1530.52	43856
	68	Culture	84354	77395	6959	0	72826	0	14214	173.706	1100.89	1	4016.21	3548.09	1972	0.043	22	276	6996	1982.82	1531.45	43622
	24	ALA	92874	83506	9368	1	63658	0	35006	189.732	1836.72	1	4373.44	7711.35	1977	0.043	22	275	6998	1982.55	1531.49	43616
	74	culture DNA	123218	118051	5167	0	86589	0	21113	250.562	1676.25	1	5984.36	5726.73	1907	0.042	22	276	6996	1985.68	1528.98	43685
	15	ALA	125587	118943	6644	2	85619	0	21832	259.4	1843.71	1	6355.23	6673.88	1859	0.041	22	276	6996	1987.86	1529.12	43733
	48	Culture	128745	116750	11995	3	106702	0	26124	268.285	1987.44	1	6357.69	7408.68	1922	0.042	22	275	6998	1985	1530.58	43670
	54	culture DNA	134588	129082	5506	0	112308	0	17153	277.699	1794.9	1	6635.95	5898.54	1906	0.042	22	276	6996	1985.73	1528.85	43686
	70	stoolMS	136628	119063	17565	0	47378	0	49488	288.326	2848.12	1	6762.31	12102.6	1943	0.043	22	275	7001	1984.09	1532.2	43650
	21	ALA	145308	122372	22936	0	84334	0	32488	305.05	2641.74	1	7304.85	10769.6	1903	0.042	22	275	7001	1985.91	1530.38	43690
	41	ALA	161444	146446	14998	3	109084	0	44753	338.248	3386.64	1	8282.55	14664.4	1861	0.041	22	275	6996	1987.82	1527.89	43732
	43	ALA	166709	153890	12819	5	110635	0	65759	354.693	4259.77	1	8543	19159.7	1892	0.042	22	275	7001	1986.41	1529.82	43701
	10	Culture	172099	159596	12503	0	85181	0	54293	359.803	3056.46	1	8447.41	12288.6	1940	0.043	22	275	6996	1984.18	1528.19	43652
	42	stoolMS	195197	185704	9493	0	135531	0	53592	409.458	3197.38	1	9718.29	12336	1919	0.042	22	276	6995	1985.14	1528.55	43673
	11	ALA	212404	212279	125	4	166285	0	36043	439.799	3154.22	1	10283.2	11463.2	1948	0.043	22	276	6996	1983.82	1529.21	43644
	23	stool DS	214700	201656	13044	1	172089	0	43870	446.971	3173.41	1	10308.1	11428	1976	0.043	22	275	7001	1982.59	1531.67	43617
	14	stool DS	228080	205359	22721	2	211421	0	55061	480.15	3802	1	11378.4	14783.4	1921	0.042	22	274	6996	1985	1529.73	43670
	3	ALA	233597	223437	10160	2	161221	0	36573	485.668	3400.91	1	10744.1	12068.7	2059	0.045	22	275	6996	1978.77	1533.19	43533
	29	stoolMS	271385	260836	10549	2	192389	0	39664	565.491	3531.61	1	12995.5	11184.3	1982	0.044	22	275	6994	1982.27	1530.81	43610
	2	ALA	293929	271615	22314	7	230522	0	78642	598.618	4851.55	1	14018.2	19054.5	1947	0.043	22	267	6996	1983.95	1529.78	43647
	66	ALA	293841	273032	20809	0	235140	0	54400	623.597	4119.41	1	14498.9	13905.9	1959	0.043	22	275	6995	1983.32	1529.49	43633
	82	ALA	348793	327255	21538	0	248162	0	46837	724.567	4475.43	1	16846.5	13931.8	1961	0.043	22	275	6996	1983.32	1528.04	43633
	72	ALA	349849	332951	16898	3	188228	0	68791	730.023	5116.33	1	16861.5	18237.6	1974	0.043	22	275	6996	1982.73	1529.75	43620
	64	Culture	354113	314833	39280	1	323915	0	58718	737.804	4837.61	1	16752.7	16220	2007	0.044	22	275	6996	1981.18	1531.34	43586
	46	stool DS	84821	5063	79758	7	11835	0	79756	177.158	3667.1	1	4165.72	17308.8	1968	0.043	22	274	6998	1984.32	1532.15	43655
	45	ALA	64524	59597	4927	1	38447	0	10911	132.645	1051.61	1	3399.57	4151.66	1778	0.039	22	276	7001	1991.59	1530.52	43815
	44	ALA	2842	2700	142	4	1866	0	677	4.204	28.184	1	102.764	96.39	1863	0.041	22	276	7001	1987.68	1529.96	43729
	33	ALA	371802	348859	22943	1	314501	0	56763	781.05	4914.51	1	17787.8	15733.4	1999	0.044	22	275	6996	1981.45	1530.15	43592
	34	stoolMS	41864	6769	35095	1	7632	0	35091	87.347	1639.41	1	2079.63	7736.09	1913	0.042	23	26	6996	1899.09	1550.57	43679
	36	ALA	7242	7097	145	5	4850	0	2417	8.161	78.915	1	193.387	334.304	1922	0.042	22	276	7001	1985	1532.1	43670
	38	culture DNA	629	538	91	0	444	0	90	1.063	6.654	1	26.044	20.84	1858	0.041	22	276	7001	1987.86	1530.06	43733

## Sheet: Supplemental Table 8
Supplemental Table 8	Sequences spanning the targeted SNPs from both the MLST (both field and recent xenic cultures) combined with the data from the recently sequenced E. histolytica genomes
*The International Union of Biochemistry (IUB) base code guide was used to describe the heterozygous bases within the consensus sequences (R = A/G, Y = C/T, M = A/C, K = G/T. S = C/G, W = A/T)
Oligo ID	Index sequence	Sample source	Sequencing ID	Sample ID	non-synonomous change	Leu326Ile	Tyr702His	Leu703Ile	Ala197Glu	Lys740Gln	Pro58Ser	Ser806Arg	Ser399Asp			Thr392Ser		Thr456Ser	Pro361Leu	Gly 363 Ser	Ile282Met	Pro21Ser	Arg118Gly	Val1288Leu	Asn423Asp	Ile424Thr	Thr426Ile	Lys536Glu	Tyr232His	Leu60Ile
					Sample ID	EHI_008810	EHI_016380	EHI_016380	EHI_040810	EHI_041950	EHI_042210	EHI_063010	EHI_065250	EHI_065250	EHI_065250	EHI_065250	EHI_065250	EHI_076370	EHI_080100	EHI_080100	EHI_105150	EHI_120270	EHI_126120	EHI_138990	EHI_154760	EHI_154760	EHI_154760	EHI_174540	EHI_188220	EHI_200030
					Contig ID JCVI	2777	2840	2840	3033	3048	3048	3193	3218	3218	3218	3218	3218	3319	3347	3347	3526	3653	3696	3794	3887	3887	3887	4047	4151	4233
					Contig ID AmoebaDB	DS571199	DS571247	DS571247	DS571578	DS571259	DS571259	DS571359	DS571302	DS571302	DS571302	DS571302	DS571302	DS571634	DS571720	DS571720	DS571204	DS571361	DS571160	DS571260	DS571476	DS571476	DS571476	DS571189	DS571206	DS571332
					Location in Reference Contig	73463	17795	17798	1216	9878	39051	17117	10296	10297	10313	10316	10318	3451	2725	2730	27395	7994	105607	30231	10489	10485	10479	8163	54395	16181
					[SNP]	TCTTATAGTT[C]TTGGAAAGT	ATATGAAGCTGAAACAAAA[T]AC	[T]TAAAGCACTCAAATAGA	TGTTACTGTG[C]AATGTATAT	AACTGAAGAT[A]AAGTCAAAC	GAAACAACAC[C]CTCACCCCG	GTGCTTTTAG[C]GCTTTATAT	TGCTTTATATGATGCTTTA[C]	[T]ATCTAATATTCCTGT	[G]TG	[T]G[T]ATATTTTCCTAAATTCTCA		AATAGAAAAT[A]CAAATGAAC	ACAAACATAATAATC[C]TGAT	[G]GTTCAACAAGTATGATTCT	TGGAATTAAT[T]ATATTATAT	TAATGGTGAA[C]CAATTGATT	GAAGAATGGA[A]GATGGAAAA	TTGTGAAATT[G]TAATTGTTA	ATTTGGAATTAACTTACCT[A]AT	A[T]T	TCTA[C]TGGTGGTAATTCAGA	TGACAATCTA[A]AAGCATTTA	TCATTGTAAA[T]ATACGGTAG	CCTTTTTCAA[C]TATTTGATT
					Reference	CTT	TAC	TTA	GCA	AAA	CCC	AGC	AGT (rev comp)		CAC (rev comp)	ACA (rev comp)		ACA	CCT	GGT	ATT	CCA	AGA	GTA	AAT	ATT	ACT	AAA	TAT	CTA
					Non-Reference	ATT	CAC	ATA	GAA	CAA	CTC	AGA	GAT/GGT(Non-Ref/Ref)/AAT(Ref/Non-Ref)		CAT	TCC		TCA	CTT	AGT	ATG	TCA	GGA	TTA	GAT	ACT	ATT	GAA	CAT	ATA
					Heterozygous*	MTT	YAC	WTA	GMA	MAA	CYC	AGM	RRT		CAY	WCM		WCA	CYT	RGT	ATK	YCA	RGA	KTA	RAT	AYT	AYT	RAA	YAT	MTA
					>MS27c	ATT	CAC	TTA	GCA	AAA	CCC	AGC	AAT		CAC	ACA		ACA	CCT	GGT	ATT	CCA	AGA	TTA	AAT	ATT	ACT	AAA	CAT	CTA
					>MS84c	CTT	CAC	TTA	GAA	CAA	TCT	AGC	AAT		CAC	ACA		ACA	CTT	AGT	ATG	CCA	AGA	TTA	AAT	ATT	ACT	GAA	TAT	CTA
					>HK9c	ATT	TAC	TTA	GCA	CAA	CCC	AGA	AGT		CAC	ACA		ACA	CCT	GGT	ATT	CCA	AGA	GTA	GAT	ACT	ACT	AAA	CAT	CTA
					>IULA:1092c	CTT	CAC	TTA	GAA	CAA	TCT	AGC	AAT		CAC	ACA		TCA	CCT	GGT	ATK	CCA	RGA	TTA	GAT	ACT	ACT	GAA	TAT	CTA
					>PVFc	ATT	TAC	TTA	GCA	AAA	CCC	AGA	AGT		CAC	ACA		TCA	CCT	GGT	ATT	TCA	AGA	GTA	GAT	ACT	ACT	AAA	CAT	ATA
					>PVBc	ATT	TAC	TTA	GCA	AAA	CCC	AGA	AGT		CAC	ACA		TCA	CCT	GGT	ATT	TCA	AGA	GTA	GAT	ACT	ACT	AAA	CAT	ATA
					>Eh2592100c	MTT	TAC	TTA	GCA	AAA	CCC	AGA	AAT		CAC	ACA		TCA	CTT	AGT	ATT	YCA	RGA	KTA	RAT	ATT	ACT	AAA	YAT	ATA
					>Rahmanc	CTT	CAC	TTA	GAA	CAA	TCT	AGC	AAT		CAC	ACA		ACA	CTT	AGT	ATG	TCA	RGA	TTA	GAT	ACT	ACT	GAA	TAT	CTA
					>KU48c	CTT	TAC	TTA	GCA	AAA	TCT	AGC	AGT		CAC	ACA		ACA	CCT	GGT	ATT	CCA	GGA	GTA	AAT	ATT	ACT	AAA	TAT	CTA
					>KU50c	ATT	TAC	TTA	GCA	AAA	CCC	AGC	AGT		CAC	ACA		TCA	CCT	GGT	ATT	CCA	AGA	GTA	AAT	ATT	ACT	AAA	TAT	CTA
					>DS4c	CTT	TAC	TTA	GCA	AAA	CCC	AGC	AGT		CAC	ACA		ACA	CCT	GGT	ATT	YCA	AGA	GTA	RAT	AYT	AYT	AAA	CAT	ATA
					>KU27c	CTT	CAC	TTA	GAA	CAA	TCT	AGA	GAT		CAT	TCC		ACA	CTT	AGT	ATT	CCA	AGA	TTA	GAT	ACT	ATT	AAA	TAT	CTA
					>MS96c	CTT	TAC	TTA	GCA	AAA	CCC	AGC	AGT		CAC	ACA		ACA	CTT	AGT	ATG	TCA	AGA	GTA	AAT	ATT	ACT	GAA	TAT	CTA
					>HM3c	ATT	TAC	TTA	GCA	CAA	CCC	AGA	GAT		CAT	TCC		ACA	CCT	AGT	ATT	CCA	AGA	GTA	AAT	ATT	ACT	AAA	CAT	CTA
					>HMI-IMSSc	CTT	TAC	TTA	GCA	AAA	CCC	AGC	AGT		CAC	ACA		ACA	CCT	GGT	ATT	CCA	AGA	GTA	AAT	ATT	ACT	AAA	TAT	CTA
indexing1	TCGCAGG	stool DS	63	1851 DS11	>1851_DS11s	ATT	CAC	TTA	GCA	AAA	TCT	AGC	AGT		CAC	ACA		ACA	CCT	GGT	ATT	CCA	AGA	GTA	AAT	ATT	ACT	AAA	TAT	CTA
indexing2	CTCTGCA	stool DS	71	3191 DS09	>3191_DS09s	CTT	CAC	TTA	GCA	CAA	CCC	AGC	RRT		CAY	WCM		ACA	CCT	GGT	ATG	CCA	AGA	TTA	AAT	ATT	ACT	AAA	TAT	ATA
indexing3	CCTAGGT	stool DS	5	883 DS05	>883_DS05s	CTT	CAC	TTA	GCA	CAA	CCC	AGC	GAT		CAT	TCC		ACA	CCT	GGT	ATG	CCA	AGA	TTA	AAT	ATT	ACT	AAA	TAT	CTA
indexing4	GGATCAA	stool DS	79	5039 DS03	>5039_DS03s	ATT	TAC	TTA	GCA	CAA	TCT	AGA	GAT		CAT	TCC		ACA	CCT	GGT	ATT	YCA	RGA	GTA	AAT	ATT	ACT	AAA	TAT	CTA
indexing7	CTCGATG	stoolMS	53	47 MS75	>47_MS75s	CTT	TAC	TTA	GCA	CAA	TCT	AGC	AGT		CAC	ACA		ACA	CCT	GGT	ATT	CCA	AGA	GTA	AAT	ATT	ACT	AAA	TAT	ATA
indexing9	ACCAACT	stoolMS	60	5004 MS26	>5004_MS26s	MTT	CAC	TTA	GCA	CAA	TCT	AGC	AGT		CAC	ACA		ACA	CCT	GGT	ATT	CCA	RGA	KTA	AAT	ATT	ACT	AAA	TAT	ATA
indexing10	CCGGTAC	stoolMS	58	5040 MS16	>5040_MS16s	CTT	CAC	TTA	GCA	CAA	TCT	AGC	RRT		CAY	TCC		ACA	CCT	GGT	ATG	CCA	AGA	KTA	AAT	ATT	ACT	AAA	TAT	MTA
indexing12	TTGAAGT	stoolMS	17	4316 MS13	>4316_MS13s	CTT	TAC	TTA	GCA	AAA	CCC	AGC	AGT		CAC	ACA		ACA	CCT	GGT	ATT	CCA	AGA	GTA	AAT	ATT	ACT	AAA	TAT	ATA
indexing13	ACTATCA	ALA	15	RUF-05	>RUF-05	ATT	TAC	TTA	GCA	CAA	TCT	AGC	GAT		CAT	TCC		TCA	CTT	AGT	ATT	TCA	AGA	GTA	AAT	ATT	ACT	AAA	TAT	ATA
indexing14	TTGGATC	ALA	55	RUF-09	>RUF-09	CTT	TAC	TTA	GCA	CAA	TCT	AGC	GAT		CAT	TCC		ACA	CCT	GGT	ATT	TCA	AGA	GTA	AAT	ATT	ACT	AAA	TAT	ATA
indexing15	CGACCTG	ALA	24	RUF-10	>RUF-10	ATT	CAC	TTA	GAA	AAA	TCT	AGC	GAT		CAT	TCC		ACA	CTT	AGT	ATG	YCA	GGA	GTA	AAT	ATT	ACT	AAA	CAT	ATA
indexing16	TAATGCG	ALA	45	RUF-13	>RUF-13	CTT	TAC	TTA	GCA	CAA	TCT	AGC	GAT		CAT	TCC		WCA	CTT	AGT	ATG	YCA	AGA	GTA	AAT	ATT	ACT	AAA	TAT	ATA
indexing17	AGGTACC	ALA	41	RUF-18	>RUF-18	MTT	TAC	TTA	GCA	MAA	TCT	AGC	AGT		CAC	ACA		TCA	CCT	GGT	ATT	TCA	AGA	TTA	AAT	ATT	ACT	AAA	TAT	CTA
indexing18	TGCGTCC	ALA	36	RUF-31	>RUF-31	CTT	CAC	ATA	GAA	CAA	TCT	AGC	GAT		CAT	TCC		WCA	CTT	AGT	ATG	TCA	AGA	GTA	AAT	ATT	ACT	AAA	TAT	MTA
indexing19	GAATCTC	ALA	3	RUF-26	>RUF-26	CTT	CAC	TTA	GCA	CAA	TCT	AGC	GAT		CAT	TCC		ACA	CTT	AGT	ATG	TCA	AGA	GTA	AAT	ATT	ACT	AAA	TAT	CTA
indexing20	CATGCTC	ALA	11	RUF-25	>RUF-25	ATT	CAC	TTA	GCA	CAA	TCT	AGC	RRT		CAY	WCM		ACA	CTT	AGT	ATT	CCA	AGA	GTA	AAT	ATT	ACT	AAA	TAT	ATA
indexing21	ACGCAAC	stoolMS	29	4075 MS28	>4075_MS28s	ATT	CAC	TTA	GCA	CAA	TCT	AGC	GAT		CAT	TCC		ACA	CTT	AGT	ATT	TCA	AGA	GTA	AAT	ATT	ACT	AAA	TAT	ATA
indexing22	GCATTGG	stoolMS	42	4191 MS28	>4191_MS28s	CTT	CAC	TTA	GCA	CAA	TCT	AGA	AGT		CAC	ACA		ACA	CTT	AGT	ATG	CCA	AGA	TTA	AAT	ATT	ACT	AAA	TAT	CTA
indexing23	GATCTCG	stoolMS	13	1004 MS83	>1004_MS83s	CTT	TAC	TTA	GCA	AAA	CCC	AGC	GAT		CAT	TCC		ACA	CCT	GGT	ATT	TCA	AGA	GTA	AAT	ATT	ACT	AAA	TAT	CTA
indexing24	CAATATG	stoolMS	62	1851 MS85	>1851_MS85s	CTT	CAC	TTA	GCA	AAA	TCT	AGC	RRT		CAY	TCC		ACA	CTT	AGT	ATK	YCA	AGA	KTA	AAT	ATT	ACT	AAA	YAT	ATA
indexing25	TGACGTC	stool DS	39	1848 DS10	>1848_DS10s	CTT	TAC	TTA	GCA	CAA	TCT	AGC	RRT		CAY	TCC		ACA	CCT	GGT	ATT	CCA	AGA	GTA	AAT	ATT	ACT	AAA	TAT	CTA
indexing26	GATGCCA	stool DS	25	1194 DS08	>1194_DS08s	CTT	TAC	TTA	GCA	CAA	CCC	AGC	AGT		CAC	ACA		ACA	CCT	GGT	ATT	CCA	AGA	GTA	AAT	ATT	ACT	AAA	TAT	ATA
indexing27	CAATTAC	stool DS	35	4281 DS01	>4281_DS01s	CTT	CAC	TTA	GAA	CAA	TCT	AGC	GAT		CAT	TCC		ACA	CCT	AGT	ATG	YCA	AGA	TTA	AAT	ATT	ACT	AAA	TAT	CTA
indexing28	AGATAGG	stool DS	27	3570 DS28	>3570_DS28s	ATT	CAC	TTA	GMA	AAA	TCT	AGC	AGT		CAC	ACA		ACA	CTT	AGT	ATT	CCA	AGA	KTA	AAT	ATT	ACT	AAA	TAT	CTA
indexing30	ATGCCGC	ALA	82	RUF-01	>RUF-01	ATT	CAC	TTA	GCA	CAA	TCT	AGC	GAT		CAT	TCC		ACA	CTT	AGT	ATT	CCA	GGA	KTA	AAT	ATT	ACT	AAA	TAT	ATA
indexing31	CAGTACT	ALA	33	RUF-02	>RUF-02	ATT	CAC	TTA	GAA	CAA	TCT	AGC	GAT		CAT	TCC		WCA	CTT	AGT	ATG	TCA	AGA	TTA	AAT	ATT	ACT	AAA	TAT	ATA
indexing32	AATAGTA	Culture	64	0055-MS21	>0055-MS21c	ATT	CAC	TTA	GCA	CAA	TCT	AGC	GAT		CAT	TCC		WCA	CTT	AGT	ATT	YCA	AGA	TTA	GAT	ACT	ATT	AAA	TAT	ATA
indexing33	CATCCGG	ALA	21	RUF-14	>RUF-14	ATT	CAC	TTA	GCA	AAA	CCC	AGC	AGT		CAC	ACA		ACA	CCT	GGT	ATT	TCA	AGA	TTA	AAT	ATT	ACT	AAA	TAT	CTA
indexing34	TCATGGT	ALA	66	RUF-16	>RUF-16	CTT	CAC	TTA	GAA	CAA	TCT	AGC	AGT		CAT	TCC		TCA	CTT	AGT	ATT	CCA	AGA	TTA	AAT	ATT	ACT	AAA	TAT	CTA
indexing35	AGAACCG	ALA	2	RUF-17	>RUF-17	MTT	CAC	TTA	GCA	CAA	TCT	AGC	GAT		CAT	TCC		ACA	CTT	AGT	ATT	CCA	AGA	TTA	AAT	ATT	ACT	AAA	TAT	ATA
indexing37	CAGGAGG	Culture	10	4145-MS45	>4145-MS45c	ATT	CAC	TTA	GAA	CAA	TCT	AGC	AGT		CAC	ACA		TCA	CTT	AGT	ATT	CCA	AGA	GTA	AAT	ACT	ACT	AAA	TAT	MTA
indexing39	CGAATGC	Culture	48	7132-CMS27	>7132-CMS27c	ATT	CAC	TTA	GCA	CAA	TCT	AGC	GAT		CAT	TCC		TCA	CTT	AGT	ATT	YCA	AGA	TTA	RAT	ACT	ATT	AAA	TAT	CTA
indexing40	TTCGCAA	Culture	68	5004-MS26	>5004-MS26c	CTT	CAC	TTA	GAA	CAA	TCT	AGC	GAT		CAT	TCC		ACA	CTT	AGT	ATG	TCA	RGA	TTA	AAT	ATT	ACT	AAA	TAT	ATA
indexing41	AATTCAA	stool DS	7	4191 DS04	>4191_DS04s	ATT	CAC	TTA	GMA	AAA	YCT	AGC	RRT		CAY	WCM		ACA	CCT	GGT	ATT	YCA	AGA	GTA	AAT	ATT	ACT	AAA	TAT	MTA
indexing42	CGCGCAG	stool DS	46	572 DS02	>572_DS02s	MTT	CAC	TTA	GCA	CAA	TCT	AGC	AGT		CAC	ACA		ACA	CCT	GGT	ATK	CCA	AGA	GTA	AAT	ATT	ACT	AAA	TAT	MTA
indexing43	AAGGTCT	stool DS	61	5004 DS01	>5004_DS01s	MTT	TAC	TTA	GCA	AAA	CCC	AGC	AGT		CAC	ACA		ACA	CCT	GGT	ATK	CCA	AGA	GTA	AAT	ATT	ACT	AAA	TAT	CTA
indexing45	AGCAGGT	stoolMS	83	3484 MS70	>3484_MS70s	CTT	TAC	TTA	GCA	AAA	TCT	AGC	AGT		CAC	ACA		ACA	CCT	GGT	ATT	CCA	AGA	GTA	AAT	ATT	ACT	AAA	TAT	CTA
indexing46	GTACCGG	stoolMS	34	5040 MS16	>5040_MS1634s	CTT	TAC	TTA	GCA	AAA	CCC	AGC	AGT		CAC	ACA		ACA	CCT	GGT	ATT	CCA	AGA	TTA	AAT	ATT	ACT	AAA	TAT	MTA
indexing51	CTATGGC	ALA	43	RUF-19	>RUF-19	ATT	CAC	TTA	GCA	CAA	TCT	AGC	GAT		CAT	TCC		ACA	CTT	GGT	ATT	CCA	AGA	TTA	AAT	ATT	ACT	AAA	TAT	ATA
indexing53	AACCAAG	ALA	44	RUF-40	>RUF-40	ATT	CAC	TTA	GMA	AAA	YCT	AGC	RRT		CAY	WCM		ACA	CCT	GGT	ATT	YCA	AGA	GTA	AAT	ATT	ACT	AAA	TAT	MTA
indexing55	GCAGTCC	stoolMS	70	4052 MS19	>4052_MS19s	CTT	TAC	TTA	GCA	CAA	TCT	AGA	AGT		CAC	ACA		ACA	CTT	AGT	ATT	YCA	AGA	GTA	AAT	ATT	ACT	AAA	TAT	CTA
indexing56	CTCGCGC	stoolMS	73	3191 MS70	>3191_MS70s	CTT	CAC	TTA	GAA	AAA	YCT	AGC	AGT		CAC	ACA		ACA	CTT	AGT	ATK	YCA	AGA	GTA	AAT	ATT	ACT	AAA	TAT	ATA
indexing57	CTGCGAC	stool DS	23	5027 DS04	>5027_DS04s	ATT	CAC	TTA	GCA	CAA	TCT	AGC	GAT		CAT	TCC		TCA	CTT	AGT	ATT	TCA	AGA	GTA	AAT	ATT	ACT	AAA	TAT	CTA
indexing58	ACGTATG	stool DS	75	4255 DS11	>4255_DS11s	CTT	CAC	TTA	GCA	MAA	TCT	AGC	RRT		CAY	WCM		ACA	CCT	GGT	ATG	CCA	AGA	TTA	AAT	ATT	ACT	AAA	TAT	CTA
indexing59	ATACTGA	stool DS	49	4040 DS02	>4040_DS02s	ATT	CAC	TTA	GCA	AAA	TCT	AGC	RRT		CAT	TCM		ACA	CCT	GGT	ATT	CCA	AGA	GTA	AAT	ATT	ACT	AAA	YAT	CTA
indexing60	TACTTAG	stool DS	14	5030 DS07	>5030_DS07s	CTT	CAC	TTA	GAA	CAA	TCT	AGC	GAT		CAT	TCC		ACA	CTT	AGT	ATG	YCA	AGA	TTA	AAT	ATT	ACT	AAA	TAT	MTA
indexing61	AAGCTAA	stool DS	84	4045 DS04	>4045_DS04s	ATT	CAC	TTA	GCA	AAA	TCT	AGC	RRT		CAY	TCM		ACA	CCT	GGT	ATT	YCA	AGA	GTA	AAT	ATT	ACT	AAA	TAT	MTA
indexing65	TCAGCTT	culture DNA	54	1048 DS12	>1048_DS12c	CTT	CAC	TTA	GCA	CAA	TCT	AGA	GAT		CAT	TCC		ACA	CTT	AGT	ATG	TCA	RGA	TTA	AAT	ATT	ACT	AAA	TAT	MTA
indexing66	AGAGCGC	culture DNA	74	5012-MS26	>5012-MS26c	ATT	CAC	TTA	GCA	CAA	TCT	AGA	AGT		CAC	ACA		TCA	CTT	AGT	ATG	YCA	AGA	TTA	AAT	ATT	ACT	AAA	TAT	ATA
indexing68	TAATCAT	culture DNA	47	2881703	>2881703c	ATT	TAC	TTA	GCA	MAA	TCT	AGC	RRT		CAY	WCM		ACA	CCT	GGT	ATT	CCA	AGA	TTA	AAT	ATT	ACT	AAA	TAT	ATA
indexing69	AACCTGC	culture DNA	38	4003-MS31	>4003-MS31c	ATT	CAC	TTA	GCA	AAA	CCC	AGC	AAT		CAT	TCC		ACA	CCT	GGT	ATT	CCA	AGA	KTA	AAT	ATT	ACT	AAA	TAT	MTA
indexing74	TTAACTC	culture DNA	67	4004-DS05	>4004-DS05c	MTT	CAC	TTA	GCA	CAA	TCT	AGC	GAT		CAT	TCC		ACA	CCT	GGT	ATT	TCA	RGA	GTA	AAT	ATT	ACT	AAA	TAT	CTA
indexing75	TAGTCTA	culture DNA	12	4312-DS06	>4312-DS06c	ATT	CAC	TTA	GCA	MAA	TCT	AGC	AGT		CAC	ACA		ACA	CCT	GGT	ATG	CCA	AGA	KTA	AAT	ATT	ACT	AAA	TAT	ATA
indexing76	TGCATGA	culture DNA	8	4038-DS09	>4038-DS09c	CTT	CAC	TTA	GCA	CAA	CCC	AGC	AGT		CAC	ACA		ACA	CCT	GGT	ATT	CCA	AGA	GTA	AAT	ATT	ACT	AAA	TAT	CTA
indexing77	AATAAGC	culture DNA	16	1851-DS11	>1851-DS11c	ATT	CAC	TTA	GCA	CAA	TCT	AGC	RRT		CAY	WCM		ACA	CCT	GGT	ATT	CCA	AGA	TTA	AAT	ATT	ACT	AAA	TAT	ATA
indexing78	AGCCTTG	culture DNA	28	4096-DS12	>4096-DS12c	CTT	CAC	TTA	GCA	MAA	TCT	AGC	AGT		CAC	ACA		ACA	CCT	GGT	ATG	CCA	AGA	TTA	AAT	ATT	ACT	AAA	TAT	MTA
indexing79	CCAACCT	culture DNA-80?	57	3510-MS96	>3510-MS96c	CTT	CAC	TTA	GCA	CAA	TCT	AGC	GAT		CAT	TCC		ACA	CTT	GGT	ATG	TCA	RGA	TTA	AAT	ATT	ACT	AAA	TAT	ATA
indexing80	GCAGAAG	culture DNA	22	8111-CDS06	>8111-CDS06c	CTT	TAC	TTA	GCA	MAA	TCT	AGC	GRT		CAY	TCC		ACA	CCT	GGT	ATT	CCA	AGA	GTA	AAT	ATT	ACT	AAA	TAT	MTA
indexing81	AGAATTA	culture DNA	76	5030-DS11	>5030-DS11c	CTT	CAC	WTA	GAA	AAA	CCC	AGC	GAT		CAT	TCC		WCA	CCT	GGT	ATT	CCA	AGA	TTA	AAT	ATT	ACT	AAA	TAT	MTA
indexing82	CAGCATC	culture DNA	56	4312-MS28	>4312-MS28c	CTT	CAC	TTA	GCA	CAA	TCT	AGC	GAT		CAT	TCC		ACA	CCT	GGT	ATK	CCA	AGA	TTA	AAT	ATT	ACT	AAA	TAT	MTA
indexing83	TTCTAGG	culture DNA	78	5029-MS30	>5029-MS30c	CTT	CAC	TTA	GCA	CAA	TCT	AGC	RAT		CAT	TCC		ACA	CCT	GGT	ATK	CCA	AGA	KTA	AAT	ATT	ACT	AAA	TAT	CTA
indexing84	CCTCTAG	culture DNA	65	5004-MS26	>5004-MS26_65c	CTT	CAC	TTA	GCA	CAA	TCT	AGC	GAT		CAT	TCC		ACA	CYT	GGT	ATT	YCA	AGA	GTA	AAT	ATT	ACT	AAA	TAT	MTA
indexing53	AACCAAG	40456	44	ALA	>RUF-34	ATT	CAC	TTA	GAA	AAA	CCC	AGC	GAT		CAT	TCC		ACA	CTT	AGT	ATT	YCA	AGA	GTA	AAT	ATT	ACT	AAA	YAT	MTA
					>E.dispar	TCTCATCGTCACTGGAAAAT	ATATGAAGATGAAACAAAAC	ATTTAAAACATTCAAATAGA	TGTTACTCTGCAATGTATGT	AACTGAAGACAAAGTCAAAC	GAACCAACACTTTCACCCAG	GTGCTTTTAGAGCTTTATAT	TGCTTCGTATGATGCTTTAT	CATCTAATATTCCTGT	ATG	TG	TATATTTTCCTAAATTTTTA	------------------	------------------	-------------------	TGGAATTAATTGTATTATAT	AAATGGTGAATCAATAGACT	AAAGAATGGAAAATGGAAAA	TTGTGAAATTATCATTGTTA	--------------------	----	---------------------	-GAAAATCTTAAA-------	TCAATGCAAACACATTGTGG	ACTTTTTCAAATTTTTGATT

## Sheet: Supplemental Table 9
Supplemental Table 9 - Estimate of diversity at each locus
Gene ID	S	Sequenced	Multi Locus Typing
		Genomes	Data from Bangladesh isolates
		(H)	(H)
EHI_008810	1	0.488	0.494
EHI_016380	2	0.426	0.413
EHI_040810	1	0.355	0.318
EHI_042210	1	0.426	0.337
EHI_063010*	1	0.473	0.146
EHI_065250	5	0.521	0.688
EHI_076370	1	0.426	0.256
EHI_080100	2	0.621	0.535
EHI_105150	1	0.355	0.444
EHI_120270	1	0.473	0.455
EHI_126120	1	0.26	0.146
EHI_138990	1	0.453	0.494
EHI_154760*	3	0.629	0.092
EHI_174540*	1	0.355	0
EHI_188220*	1	0.488	0.076
EHI_200030	1	0.426	0.499
Total Number of segregating Sites (S). Heterozygosity (H). * indicates loci that were absent or very infrequent in the Bangladesh E. histolytica MLST data
S indicates the number of segregating sites or SNPs at this locus, H is the calculated heterozygosity and represents sum of the squared allele frequencies was subtracted from 1 .

## Sheet: Supplemental Table 10
Supplemental Table10		Comparison of E. histolytica genotypes in field isolates and culture
			MLST Data From Field isolates				MLST Data from xenic cultures established from asymptomatic and symptomatic infections and the data from the recently sequenced E. histolytica genomes
Loci	#SNP Location		Ref -Symptomatic	heterozygote -Symptomatic	Non-Ref-Symptomatic		Ref Symptomatic	heterozygote -Symptomatic	Non-Ref-Symptomatic		p value	q-value
EHI_008810	73463		7	2	7		5	1	3		0.8467	1
EHI_016380	17795		4	0	12		2	0	7		1	1
EHI_040810	1216		12	2	2		8	0	1		0.5291	1
EHI_042210	39051		4	1	11		2	0	7		0.7239	1
EHI_063010	17117		15	0	1		8	0	1		1	1
EHI_065250	10296		5	6	5		3	3	3		0.9785	1
EHI_076370	3451		15	0	1		8	1	0		0.308	0.992
EHI_080100	2725		13	0	3		8	0	1		1	1
EHI_105150	27395		9	2	5		6	0	3		0.5388	1
EHI_120270	7994		10	5	1		7	0	2		0.1203	0.64
EHI_126120	105607		15	1	0		7	2	0		0.5304	1
EHI_138990	30231		10	1	5		3	1	5		0.3747	1
EHI_154760	10479		16	0	0		9	0	0		1	1
EHI_174540	8163		16	0	0		9	0	0		1	1
EHI_188220	54395		15	1	0		9	0	0		1	1
EHI_200030	16181		10	4	2		2	4	3		0.1439	0.64
Loci	#SNP Location		Ref Asymptomatic	heterozygote -Asymptomatic	Non-Ref-Asymptomatic		Ref -Asymptomatic	heterozygote -Asymptomatic	Non-Ref-Asymptomatic		p value	q-value
EHI_008810	73463		10	1	1		5	0	5		0.0745	0.56
EHI_016380	17795		6	0	6		0	0	10		0.0152	0.32
EHI_040810	1216		11	0	1		8	0	2		0.5714	1
EHI_042210	39051		3	1	8		1	0	9		0.3882	1
EHI_063010	17117		10	0	2		9	0	1		1	1
EHI_065250	10296		8	2	2		2	0	8		0.0106**	0.32
EHI_076370	3451		12	0	0		6	1	3		0.0532	0.533333
EHI_080100	2725		7	0	5		3	1	6		0.2822	0.992
EHI_105150	27395		8	2	2		5	2	3		0.6989	1
EHI_120270	7994		7	3	2		4	4	2		0.6751	1
EHI_126120	105607		11	1	0		8	2	0		0.5714	1
EHI_138990	30231		7	3	2		2	2	6		0.0891	0.576
EHI_154760	10479		12	0	0		8	0	2		0.1948	0.76
EHI_174540	8163		12	0	0		10	0	0		1	1
EHI_188220	54395		11	1	0		10	0	0		1	1
EHI_200030	16181		4	2	6		2	4	4		0.4574	1

[truncated: 1 more sheets: Supplemental Table 11]
